# Supplementary material for: Genetic Diversity, Population Structure, and Andean Introgression in Brazilian Common Bean Cultivars after Half a Century of Genetic Breeding
Source: Genes (Basel). 2020 Oct 30;11(11):1298. doi: 10.3390/genes11111298 (PMC7694079; doi:10.3390/genes11111298)
Supplement: Supplementary file 1 [file genes-11-01298-s001.zip]

Archive with 5 entries (5 files):
- Figure S1.tif
- Figure S2.tif
- Table S1.xlsx
- Table S2.xlsx
- Table S3.xlsx
