# Supplementary material for: Genetic Diversity, Population Structure, and Andean Introgression in Brazilian Common Bean Cultivars after Half a Century of Genetic Breeding
Source: Genes (Basel). 2020 Oct 30;11(11):1298. doi: 10.3390/genes11111298 (PMC7694079; doi:10.3390/genes11111298)
Supplement: Supplementary file 1 [file genes-11-01298-s001.zip › Table S1.xlsx]

## Sheet: Sheet1
Table S1. Details of the 185 cultivars: gene pool, commercial classification, year of released, grain size, institution of origin, genealogy, and genotypic matrix.
Label	Genotype	Gene pool1	Market Class	Year of release		Grain Size (mm)		Type	Source Institution	Pedigree	ss715647343	ss715639516	ss715639517	ss715639518	ss715644942	ss715646260	ss715647678	ss715647675	ss715647676	ss715647677	ss715648030	ss715645089	ss715649655	ss715649659	ss715648192	ss715648193	ss715648187	ss715648188	ss715648189	ss715648190	ss715644931	ss715640553	ss715645594	ss715645593	ss715645591	ss715645590	ss715645182	ss715648158	ss715639795	ss715646777	ss715648278	ss715648372	ss715648373	ss715648382	ss715648383	ss715648371	ss715648378	ss715639334	ss715646545
1	ANFC5	M	Carioca	Modern	2013	Medium	11.5	Cultivar	Agro Norte Pesquisa e Sementes	Secrecy	G	G	G	G	G	A	G	G	G	A	G	G	G	A	G	A	G	G	G	A	A	G	G	A	A	A	G	G	A	A	A	G	G	G	G	A	G	A	A
2	ANFC9	M	Carioca	Modern	2012	Large	12.5	Cultivar	Agro Norte Pesquisa e Sementes	Secrecy	G	G	G	G	G	A	G	G	G	A	G	G	G	A	G	A	G	G	G	A	A	G	G	A	A	A	G	G	A	A	A	G	G	G	G	A	G	A	A
3	Apore	M	Carioca	Old	1992	Large	12	Cultivar	CNPAF/EMBRAPA	A 445 (Carioca x México 168) x A 246 (Carioca x BAT 76)	G	G	G	G	G	A	G	G	A	G	G	G	G	A	A	G	A	A	A	G	A	G	A	G	G	G	G	A	A	G	G	A	A	A	A	G	A	G	G
4	Bicodeouro	M	Carioca	Old	old	Medium	11.5	Landrace	Landrace		G	G	G	G	G	A	G	G	G	A	G	G	G	A	G	A	G	G	G	A	A	G	G	A	A	A	G	G	A	A	A	G	G	G	G	A	G	A	A
5	Branquinho	M	Carioca	Modern	2011	Small	10	Cultivar	Agro Norte Pesquisa e Sementes	Secrecy	G	G	G	G	G	A	G	G	G	A	G	G	G	A	G	A	G	G	G	A	A	G	G	A	A	A	G	G	A	A	A	G	G	G	G	A	G	A	A
6	BRSTalisma	M	Carioca	Modern	2002	Large	12	Cultivar	EMBRAPA	recurrent selection: BAT 477, IAPAR 14, FT 84-29, Jalo EEP, A 252, A 77, Ojo de Liebre, ESAL 645, Pintado, Carioca, ESAL 645, P 85, P 103, H-4, AN910522, ESAL 624, Carioca MG	G	G	G	G	G	A	G	G	G	A	G	G	G	A	G	A	G	G	G	A	A	G	G	A	A	A	G	G	A	A	A	G	G	G	G	A	G	A	A
7	BRSCometa	M	Carioca	Modern	2006	Medium	10.5	Cultivar	EMBRAPA	A 769 / 4 / EMP 250 /// A 429 / XAN 252 // C 8025 / G 4449 /// WAF 2 / A 55 // GN 31 / XAN 170	G	G	G	G	G	A	G	G	G	A	G	G	G	A	G	A	G	G	G	A	A	G	G	A	A	A	G	G	A	A	A	G	G	G	G	A	G	A	A
8	BRSEstilo	M	Carioca	Modern	2009	Medium	11.5	Cultivar	EMBRAPA	EMP 250 /4/ A 769 /// A 429 / XAN 252 // V 8025 / PINTO VI 114	G	G	G	G	G	A	G	G	G	A	G	G	G	A	G	A	G	G	G	A	A	G	A	G	G	G	G	A	A	G	G	A	A	G	G	A	G	A	A
9	BRSFC402	M	Carioca	Modern	2017	Medium	11	Cultivar	EMBRAPA	LM 96200246 x LP 9632	G	G	G	G	G	A	G	G	G	A	G	G	G	A	G	A	G	G	G	A	A	G	G	A	A	A	G	G	A	A	A	G	G	G	G	A	G	A	A
10	BRSHorizonte	M	Carioca	Modern	2008	Medium	11.5	Cultivar	EMBRAPA	EMP 250 /4/ A 769 /// A 429 / XAN 252 // Pinto VI 114	G	G	G	G	G	A	G	G	G	A	G	G	G	A	G	A	G	G	G	A	A	G	G	A	A	A	G	G	A	A	A	G	G	G	G	A	G	A	A
11	BRSMadreperola	M	Carioca	Modern	2011	Medium	11.5	Cultivar	EMBRAPA	AN 512666-0 X AN 730031	G	G	G	G	G	A	G	G	G	A	G	G	G	A	G	A	G	G	G	A	A	G	G	A	A	A	G	G	A	A	A	G	G	G	G	A	G	A	A
12	BRSPerola	M	Carioca	Modern	1994	Large	12	Cultivar	EMBRAPA	selection in Aporé pure lines	G	G	G	G	G	A	G	G	G	A	G	G	G	A	G	A	G	G	G	A	A	G	G	A	A	A	G	G	A	A	A	G	G	G	G	A	G	A	A
13	BRSPontal	M	Carioca	Modern	2003	Small	10	Cultivar	EMBRAPA	BZ3836 // FEB 166 / AN910523	G	G	G	G	G	A	G	G	G	A	G	G	G	A	G	A	G	G	G	A	A	G	G	A	A	A	G	G	A	A	A	G	G	G	G	A	G	A	A
14	BRSRequinte	M	Carioca	Modern	2003	Medium	11.5	Cultivar	EMBRAPA	Carioca MG // POT 94 / AN910523	G	G	G	G	G	A	G	G	G	A	G	G	G	A	G	A	G	G	G	A	A	G	R	R	A	R	G	G	R	A	R	R	R	R	R	R	R	A	A
15	BZ38151	M	Carioca	Modern	1996	Large	12.5	Line	EMCAPA/EMBRAPA		A	A	A	A	A	A	A	A	G	G	A	A	G	A	G	A	G	G	G	A	A	G	G	A	A	A	G	G	A	A	A	G	G	G	G	A	G	A	A
16	CajuriAntigo	M	Carioca	Old	old	Large	12.5	Cultivar	IAPAR		G	G	G	G	G	A	G	G	G	A	G	G	G	A	G	A	G	G	G	A	A	G	G	A	A	A	G	G	A	A	A	G	G	G	G	A	G	A	A
17	CampeaoII	M	Carioca	Old	1992	Large	12	Landrace	Landrace	Aporé x Carioca comum	G	G	G	G	G	A	G	G	G	A	G	G	G	A	G	A	G	G	G	A	A	G	G	A	A	A	G	G	A	R	R	R	R	R	R	R	R	R	R
18	Caneludo	M	Carioca	Old	old	Small	10	Landrace	Landrace	Landrace	G	G	G	G	G	A	G	G	G	A	G	G	G	A	G	A	G	G	G	A	A	G	G	A	A	A	G	G	A	A	A	G	G	G	G	A	G	A	A
19	Carioca75dias	M	Carioca	Old	old	Medium	11	Landrace	Landrace		G	G	G	G	G	A	G	G	G	A	G	G	G	A	G	A	G	G	G	A	A	G	G	A	A	A	G	G	A	A	A	G	G	G	G	A	G	A	A
20	Carioca80	M	Carioca	Old	1980	Medium	11.5	Cultivar	IAC	Carioca/Cornell 49-242	G	G	G	G	G	A	G	G	G	A	G	G	G	A	G	A	G	G	G	A	A	G	G	A	A	A	G	G	A	A	A	G	G	G	G	A	G	A	A
21	Cariocaantigo	M	Carioca	Old	old	Medium	10.5	Landrace	Landrace		A	A	A	A	A	A	G	G	G	A	G	G	G	A	G	A	G	G	G	A	A	G	G	A	A	A	G	G	A	A	A	G	G	G	G	A	G	A	A
22	CariocaComum (Carioquinha)	M	Carioca	Old	1970	Medium	10.5	Cultivar	IAC	Originated from the chumbinho variety	G	G	G	G	G	A	G	G	G	A	G	G	G	A	G	A	G	G	G	A	A	G	G	A	A	A	G	G	A	A	A	G	G	G	G	A	G	A	A
23	CariocadeCipo	M	Carioca	Old	old	Medium	11	Landrace	Landrace	Landrace	G	G	G	G	G	A	G	G	G	A	G	G	G	A	G	A	G	G	G	A	A	G	G	A	A	A	G	G	A	A	A	G	G	G	G	A	G	A	A
24	CariocaEECB14	M	Carioca	Old	old	Medium	10.5	Landrace	Landrace	Landrace	G	G	G	G	G	A	G	G	G	A	G	G	G	A	G	A	G	G	G	A	A	G	R	R	A	R	G	G	R	A	R	R	R	R	R	R	R	A	A
25	CariocaGuaira	M	Carioca	Old	old	Medium	11	Landrace	Landrace	Landrace	G	G	G	G	G	A	G	G	G	A	G	G	G	A	G	A	G	G	G	A	A	G	G	A	A	A	G	G	A	A	A	G	G	G	G	A	G	A	A
26	CariocaLustroso	M	Carioca	Old	old	Large	12	Landrace	Landrace	Landrace	G	G	G	G	G	A	G	G	G	A	G	G	G	A	G	A	G	G	G	A	A	G	G	A	A	A	G	G	A	A	A	G	G	G	G	A	G	A	A
27	CariocaMG	M	Carioca	Modern	1996	Small	9.5	Cultivar	CNPAF/Embrapa	Carioca 80 X Rio Tibagi	G	G	G	G	G	A	G	G	G	A	G	G	G	A	G	A	G	G	G	A	A	G	G	A	A	A	G	G	A	A	A	G	G	G	G	A	G	A	A
28	CariocaPrecoce	M	Carioca	Modern	1998	Medium	11.5	Cultivar	CATI	obtained from the Pitoco landrace breeding	G	G	G	G	G	A	G	G	G	A	G	G	G	A	G	A	G	G	G	A	A	G	G	A	A	A	G	G	A	A	A	G	G	G	G	A	G	A	A
29	Cariocasemcipo	M	Carioca	Old	old	Large	12.5	Landrace	Landrace		G	G	G	G	G	A	G	G	G	A	G	G	G	A	G	A	G	G	G	A	A	G	G	A	A	A	G	G	A	A	A	G	G	G	G	A	G	A	A
30	Carioquinhadeprodutor	M	Carioca	Old	old	Medium	11	Landrace	Landrace		G	G	G	G	G	A	G	G	G	A	G	G	G	A	G	A	G	G	G	A	A	G	G	A	A	A	G	G	A	A	A	G	G	G	G	A	G	A	A
31	Carioquinhalimpo	M	Carioca	Old	old	Medium	11.5	Landrace	Landrace		G	G	G	G	G	A	G	G	G	A	G	G	G	A	G	A	G	G	G	A	A	G	G	A	A	A	G	G	A	A	A	G	G	G	G	A	G	A	A
32	CHC011751	M	Carioca	Old	old	Medium	11.5	Line	IAPAR	BRS Campeiro X IAC Eté	G	G	G	G	G	A	G	G	G	A	G	G	G	A	G	A	G	G	G	A	A	G	G	A	A	A	G	G	A	A	A	G	G	G	G	A	G	A	A
33	CNFC11954	M	Carioca	Line	--	Medium	10.5	Line	EMBRAPA		G	G	G	G	G	A	G	G	G	A	G	G	G	A	G	A	G	G	G	A	A	G	G	A	A	A	G	G	A	A	A	G	G	G	G	A	G	A	A
34	Coreata	M	Carioca	Old	old	Medium	11	Landrace	Landrace		G	G	G	G	G	A	G	G	G	A	G	G	G	A	G	A	G	G	G	A	A	G	G	A	A	A	G	G	A	A	A	G	G	G	G	A	G	A	A
35	CV48	M	Carioca	Old	old	Large	13	Cultivar	UFLA		G	G	G	G	G	A	G	G	G	A	G	G	G	A	G	A	G	G	G	A	A	G	G	A	A	A	G	G	A	A	A	G	G	G	G	A	G	A	A
36	EMP407	M	Carioca	Line	--	Large	12	Line	EMBRAPA		G	G	G	G	G	A	G	G	G	A	G	G	G	A	G	A	G	G	G	A	A	G	G	A	A	A	G	G	A	A	A	G	G	G	G	A	G	A	A
37	ESAL609	M	Carioca	Old	1988	Medium	11	Line	ESAL	mass selection from 8 different crossbreeding populations	G	G	G	G	G	A	G	G	G	A	G	G	G	A	A	G	A	A	A	G	A	G	A	G	G	A	G	G	A	A	A	G	G	G	G	A	G	A	A
38	ESAL651	M	Carioca	Line	--	Medium	10.5	Line	ESAL		G	G	G	G	G	A	G	G	G	A	G	G	G	A	G	A	G	G	G	A	A	G	G	A	A	A	G	G	A	A	A	G	G	G	G	A	G	A	A
39	FEB176	M	Carioca	Line	--	Small	10	Line	EMBRAPA		G	G	G	G	G	A	G	G	G	A	G	G	G	A	G	A	G	G	G	A	A	G	G	A	A	A	G	G	A	A	A	G	G	G	G	A	G	A	A
40	FEB177	M	Carioca	Line	--	Medium	10.5	Line	EMBRAPA		G	G	G	G	G	A	G	G	G	A	G	G	G	A	G	A	G	G	G	A	A	G	G	A	A	A	G	G	A	A	A	G	G	G	G	A	G	A	A
41	FEB178	M	Carioca	Line	--	Medium	11.5	Line	EMBRAPA		G	G	G	G	G	A	G	G	G	A	G	G	G	A	G	A	G	G	G	A	A	G	G	A	A	A	G	G	A	A	A	G	G	G	G	A	G	A	A
42	FEB179	M	Carioca	Line	--	Large	12	Line	EMBRAPA		R	R	R	R	R	R	R	R	R	G	R	R	R	R	R	R	R	A	R	R	R	R	R	R	G	A	R	A	A	R	R	R	R	R	R	R	R	R	R
43	FEB180	M	Carioca	Line	--	Medium	11.5	Line	EMBRAPA		G	G	G	G	G	A	G	G	G	A	G	G	G	A	G	A	G	G	G	A	A	G	A	G	G	G	G	A	A	G	G	A	A	G	G	A	G	A	A
44	FTBonito	M	Carioca	Old	1992	Medium	11.5	Cultivar	FT-Sementes	IAPAR-14 / IAC-Carioca 80	G	G	G	G	G	A	G	G	G	A	G	G	G	A	G	A	G	G	G	A	A	G	G	A	A	A	G	G	A	A	A	G	G	G	G	A	G	A	A
45	FTPaulistinha	M	Carioca	Modern	1998	Medium	11.5	Cultivar	FT-Sementes	Carioca / México 168 // Carioca 1070	G	G	G	G	G	A	G	G	G	A	G	G	G	A	G	A	G	G	G	A	A	G	G	A	A	A	G	G	A	A	A	G	G	G	G	A	G	A	A
46	FTPortoReal	M	Carioca	Old	old	Large	12	Cultivar	FT-Sementes	FT 85-75	G	G	G	G	G	A	G	G	G	A	G	G	G	A	G	A	G	G	G	A	A	G	G	A	A	A	G	G	A	A	A	G	G	G	G	A	G	A	A
47	G970	M	Carioca	Line	--	Medium	11.5	Line	--		G	G	G	G	G	A	G	G	G	A	G	G	G	A	G	A	G	G	G	A	A	G	G	A	A	A	G	G	G	A	G	A	A	A	A	G	A	G	G
48	Gen8612A122	M	Carioca	Line	--	Large	12.5	Line	IAC		G	G	G	G	G	A	G	G	G	A	G	G	G	A	G	A	G	G	G	A	A	G	G	A	A	A	G	G	A	A	A	G	G	G	G	A	G	A	A
49	GenTS48	M	Carioca	Line	--	Large	13	Line	IAC		G	G	G	G	G	A	G	G	A	G	G	G	G	A	A	G	A	A	A	G	A	G	A	G	G	G	G	A	A	G	G	A	A	A	A	G	A	G	G
50	Gen05C13311	M	Carioca	Line	--	Small	9.5	Line	IAC		G	G	G	G	G	A	A	A	G	G	A	A	A	G	G	A	G	A	G	A	G	A	G	A	G	A	G	A	G	G	A	G	A	G	A	G	G	A	G
51	Gen05C21111	M	Carioca	Line	--	Medium	10.5	Line	IAC		G	G	G	G	G	A	G	G	G	A	G	G	G	A	G	A	G	G	G	A	A	G	G	A	A	A	G	G	A	A	A	G	G	G	G	A	G	A	A
52	Gen05C21113	M	Carioca	Line	--	Large	12	Line	IAC		G	G	G	G	G	A	G	G	G	A	G	G	G	A	G	A	G	G	G	A	A	G	G	A	A	A	G	G	A	A	A	G	G	G	G	A	G	A	A
53	Gen05C21611	M	Carioca	Line	--	Medium	11.5	Line	IAC		G	G	G	G	G	A	G	G	G	A	G	G	G	A	A	G	A	G	A	G	A	G	A	G	G	G	G	G	A	A	A	G	G	G	G	A	G	A	A
54	Gen05C32411	M	Carioca	Line	--	Medium	10.5	Line	IAC		G	G	G	G	G	A	G	G	G	A	G	G	G	A	G	A	G	G	G	A	A	G	G	A	A	A	G	G	A	A	A	G	G	G	G	A	G	A	A
55	Gen05C32417	M	Carioca	Line	--	Medium	11	Line	IAC		G	G	G	G	G	A	G	G	G	A	G	G	G	A	G	A	G	G	G	A	A	G	G	A	A	A	G	G	A	A	A	G	G	G	G	A	G	A	A
56	Gen05C43112	M	Carioca	Line	--	Medium	11	Line	IAC		G	G	G	G	G	A	G	G	G	A	G	G	G	A	G	A	G	G	G	A	A	G	G	A	A	A	G	G	A	A	A	G	G	G	G	A	G	A	A
57	Gen05C44312	M	Carioca	Line	--	Medium	10.5	Line	IAC		G	G	G	G	G	A	G	G	G	A	G	G	G	A	G	A	G	G	G	A	A	G	G	A	A	A	G	G	A	A	A	G	G	G	G	A	G	A	A
58	Gen05C46212	M	Carioca	Line	--	Medium	11	Line	IAC		G	G	G	G	G	A	G	G	G	A	G	G	G	A	G	A	G	G	G	A	A	G	G	A	A	A	G	G	A	A	A	G	G	G	G	A	G	A	A
59	Gen05C63521	M	Carioca	Line	--	Medium	11.5	Line	IAC		G	G	G	G	G	A	G	G	G	A	G	G	G	A	G	A	G	G	G	A	A	G	A	G	A	G	G	G	G	A	A	G	G	G	G	A	G	A	A
60	Gen05C64512	M	Carioca	Line	--	Small	10	Line	IAC		G	G	G	G	G	A	G	G	G	A	G	G	G	A	G	A	G	G	G	A	A	G	A	G	A	G	G	G	G	A	A	G	G	G	G	A	G	A	A
61	Gen05P5381	M	Carioca	Line	--	Medium	11	Line	IAC		G	G	G	G	G	G	G	G	G	A	G	G	G	A	G	A	G	G	G	A	A	G	G	A	A	A	G	G	A	A	A	G	G	G	G	A	G	A	A
62	Gen05PR132212	M	Carioca	Line	--	Large	12	Line	IAC		G	G	G	G	G	A	A	A	G	G	A	A	A	G	G	A	G	A	G	A	G	A	G	A	A	A	G	G	A	A	A	G	G	G	G	A	G	A	A
63	GENC972	M	Carioca	Line	--	Small	10	Line	IAC		G	G	G	G	G	A	G	G	G	A	G	G	G	A	G	A	G	G	G	A	A	G	G	A	A	A	G	G	A	A	A	G	G	G	G	A	G	A	A
64	405Goytacazes	M	Carioca	Modern	1996	Medium	11.5	Cultivar	EMCAPA/EMBRAPA	A106 x A103	G	A	A	A	G	A	G	G	G	A	G	G	G	A	G	A	G	G	G	A	A	G	G	A	A	A	G	G	A	A	A	G	G	G	G	A	G	A	A
65	H96A31P21111	M	Carioca	Line	--	Medium	10.5	Line	IAC		G	G	G	G	G	A	G	G	G	A	G	G	G	A	G	A	G	R	G	A	R	R	G	A	R	A	R	R	R	A	A	G	G	G	G	A	G	A	A
66	H96A10211152	M	Carioca	Line	--	Medium	10.5	Line	IAC	(Aruã.G5686).(Xan251.Akytã).(Pyatã.Mar1)xPérola	G	A	G	G	G	A	G	G	G	A	G	G	G	A	G	A	G	G	G	A	A	G	A	G	A	G	R	A	G	A	A	G	G	G	G	A	G	A	A
67	H96A10251521A	M	Carioca	Line	--	Medium	11.5	Line	IAC		G	A	G	G	G	A	G	G	G	A	G	G	G	A	G	A	G	G	G	A	A	G	A	G	A	G	R	A	G	A	A	G	G	G	G	A	G	A	A
68	IAC1850	M	Carioca	Modern	2018	Medium	11	Cultivar	IAC	Seleção 940 x Seleção 847	G	G	G	G	G	A	G	G	G	A	G	G	G	A	R	R	R	R	R	R	A	G	A	G	A	G	G	G	G	A	G	A	A	A	A	G	A	A	A
69	IACAlvorada	M	Carioca	Modern	2007	Small	10	Cultivar	IAC	{(IAC Carioca Pyatã . A686) x [(IACMaravilha . G2338) . (IAC Maravilha . And277)]} x L317-1	G	G	G	G	G	A	A	A	G	R	R	A	G	A	G	A	G	G	G	A	A	G	G	A	A	A	G	G	A	A	A	G	G	G	G	A	G	A	A
70	IACApua	M	Carioca	Modern	2005	Medium	11	Cultivar	IAC	Emp81Xh853-50-2	G	G	G	G	G	A	G	G	G	A	G	G	G	A	G	A	G	G	G	A	A	G	A	G	A	A	G	G	G	A	G	A	A	A	A	G	A	A	A
71	IACAyso	M	Carioca	Old	1980	Medium	10.5	Cultivar	IAC	Carioca / Cornell 49-242	G	G	G	G	G	A	G	G	G	A	G	G	G	A	G	A	G	G	G	A	A	G	G	A	A	A	G	G	A	A	A	G	G	G	G	A	G	A	A
72	IACCarioca (Carioca 80SH)	M	Carioca	Old	1989	Medium	11	Cultivar	IAC	Carioca / Cornell 49-242	G	G	G	G	G	A	G	G	G	A	G	G	G	A	G	A	G	G	G	A	A	G	G	A	A	A	G	G	A	A	A	G	G	G	G	A	G	A	A
73	IACAkyta	M	Carioca	Modern	1996	Medium	11	Cultivar	IAC	DOR41 x (10-3-1.TU1B1-2.10-9-1)	G	G	G	G	G	A	G	G	G	A	G	G	G	A	G	A	G	G	G	A	A	G	A	G	A	G	G	G	G	A	G	A	A	A	A	G	A	A	A
74	IACArua	M	Carioca	Modern	1996	Medium	10.5	Cultivar	IAC	(10771.122) x [(H5380-41.A156) x (H5380-41.AB136)]	G	G	G	G	G	A	G	G	A	G	G	G	G	A	G	A	G	G	G	A	A	G	G	A	A	A	G	G	A	A	A	G	G	G	G	A	G	A	A
75	IACPyata	M	Carioca	Modern	1994	Medium	10.5	Cultivar	IAC	DOR41 x (10-3-1.TU1B1-2.10-9-1)	G	G	G	G	G	A	G	G	G	A	G	G	G	A	G	A	G	G	G	A	A	G	A	G	A	G	G	G	G	A	G	A	A	A	A	G	A	A	A
76	IACTybata	M	Carioca	Modern	2001	Medium	11	Cultivar	IAC	L933 x LM30630,	G	G	G	G	G	A	G	G	G	A	G	G	G	A	G	A	G	G	G	A	A	G	A	G	A	G	G	G	G	A	A	G	G	G	G	A	G	A	A
77	IACFormoso	M	Carioca	Modern	2010	Medium	10.5	Cultivar	IAC	{(Vax1 x IAC - Carioca Aruã) x [(IAC - Carioca Akytã x IAPAR 14) x A686}XCNFC9484	G	G	G	G	G	A	G	G	G	A	G	G	G	A	G	A	G	G	G	A	A	G	G	A	A	A	G	G	A	A	A	G	G	G	G	A	G	A	A
78	IACImperador	M	Carioca	Modern	2012	Small	10	Cultivar	IAC	[(IAC Carioca Eté x Carioca Precoce) x IAC Carioca Eté] x 60 Dias	G	G	G	G	G	A	G	G	G	A	G	G	G	A	G	A	G	G	G	A	A	G	G	A	R	A	G	R	A	A	A	G	G	G	G	A	G	A	A
79	IACMilenio	M	Carioca	Modern	2013	Medium	10.5	Cultivar	IAC	BRSMG Majestoso X {((Pyatã.A686).(Maravilha.G2338).(Maravilha.And277)xL317-1)}	G	G	G	G	G	A	G	G	G	A	G	G	G	A	G	A	G	G	G	A	A	G	G	A	A	A	G	G	A	A	A	G	G	G	G	A	G	A	A
80	IACPolaco	M	Carioca	Modern	2018	Medium	10.5	Cultivar	IAC	IAC Imperado x Branquinho	G	G	G	G	G	A	A	A	G	G	A	A	A	G	G	A	G	A	G	A	G	A	G	A	R	A	G	R	R	R	A	G	R	G	R	R	G	A	R
81	IACSintonia	M	Carioca	Modern	2016	Medium	10.5	Cultivar	IAC	IAC Alvorada x Pérola	G	G	G	G	G	A	G	G	G	A	G	G	G	A	G	A	G	G	G	A	A	G	G	A	A	A	G	G	A	A	A	G	G	G	G	A	G	A	A
82	IACTuna	M	Carioca	Modern	2006	Medium	11.5	Cultivar	IAC	(Emp81xDor41xH1178-100 51-1-1-1,2) x Alemão	G	G	G	G	G	A	G	G	G	A	G	G	G	A	G	A	G	G	G	A	A	G	A	G	A	G	G	G	G	A	G	A	A	A	A	G	A	A	A
83	IACVotuporanga	M	Carioca	Modern	2004	Medium	10.5	Cultivar	IAC	[(Emp81xH853-50-2) x (H853-50-2 x Phaseolus aborigineus)]	G	G	G	G	G	A	G	G	G	A	G	G	G	A	G	A	G	G	G	A	A	G	G	A	A	A	G	G	A	A	A	G	G	G	G	A	G	A	A
84	IACYbate	M	Carioca	Modern	2004	Medium	11	Cultivar	IAC	G4000xH858-50-2	G	G	G	G	G	A	G	G	G	A	G	G	G	A	G	A	G	G	G	A	A	G	G	A	A	A	G	G	A	A	G	A	A	A	A	G	A	A	A
85	IAPARBAC6RBAC	M	Carioca	Line	--	Medium	11	Line	IAPAR		G	G	G	G	G	A	G	G	G	A	G	G	G	A	G	A	G	G	G	A	A	G	G	A	A	A	G	G	A	A	A	G	G	G	G	A	G	A	A
86	IAPARTANGARA	M	Carioca	Modern	2008	Small	10	Cultivar	IAPAR	LP95-92XPerola	G	G	G	G	G	A	G	G	G	A	G	G	G	A	G	A	G	G	G	A	A	G	G	A	A	A	G	G	A	A	A	G	G	G	G	A	G	A	A
87	IAPAR14	M	Carioca	Old	1986	Medium	10.5	Cultivar	IAPAR	(Carioca 99 x G.N. Nebraska 1 Sel. 27) x BAT 614	G	G	G	G	G	A	G	G	G	A	G	G	G	A	G	A	G	G	G	A	A	G	G	A	A	A	G	G	A	A	A	G	G	G	G	A	G	A	A
88	IAPAR57	M	Carioca	Old	1992	Large	12	Cultivar	IAPAR	(Porrillo Sintético x Aeté 1-38) x [(CENA 83-1 x IAPAR BAC32) x (CENA 83-2 x CENA 83-1)]	R	R	R	R	R	R	A	A	G	G	A	A	A	G	G	A	G	A	G	A	G	A	G	A	R	A	R	R	A	A	A	G	G	G	G	A	G	A	A
89	IAPAR72	M	Carioca	Modern	1994	Medium	11.5	Cultivar	IAPAR	Carioca/Phaseolus coccineus	G	A	A	A	G	A	G	G	G	A	G	G	G	A	G	A	G	G	G	A	A	G	G	A	A	A	G	G	A	A	A	G	G	G	G	A	G	A	A
90	IAPAR80	M	Carioca	Modern	1997	Small	10	Cultivar	IAPAR	2488 / EMP 117 /5/ Veranic 2 / Tlalnepantla 64 // Jamapa / Tara /// Carioca 99 / G.N.Nebraska1#27 /4/ Sel.Aroana	G	G	G	G	G	A	G	G	G	A	G	G	G	A	G	A	G	G	G	A	A	G	G	A	A	A	G	G	A	A	A	G	G	G	G	A	G	A	A
91	IAPAR81	M	Carioca	Modern	1997	Large	12.5	Cultivar	IAPAR	Veranic 2 / Tlalnepantla 64 // Jamapa / Tara /// [(Carioca 99 /G.N.Nebraska 1#Sel 27) // Sel.Aroana]} /5/ Aroana /// Veranic 2 /Tlalnepantla 64 // Jamapa / Tara /4/ A 259	G	G	G	G	G	A	G	G	G	A	G	G	G	A	G	A	G	G	G	A	A	G	G	A	A	A	G	G	A	A	A	G	G	G	G	A	G	A	A
92	IAPARCamposGerais	M	Carioca	Modern	2011	Small	10	Cultivar	IAPAR	IAPAR 80 X Campeão 2	G	G	G	G	G	A	G	G	G	A	G	G	G	A	G	A	G	G	G	A	A	G	G	A	A	A	G	G	A	R	R	R	R	R	R	R	R	R	R
93	IPRCeleiro	M	Carioca	Modern	2016	Small	10	Cultivar	IAPAR	HMD881 [((Porrillo Sintetico x MD821) x RM8454-8-4-cm)) x Carnaval]	G	G	G	G	G	A	G	G	G	A	G	G	G	A	G	A	G	G	G	A	A	G	G	A	A	A	G	G	A	A	A	G	G	G	G	A	G	A	A
94	IPRCurio	M	Carioca	Modern	2013	Medium	11.5	Cultivar	IAPAR		G	G	G	G	G	A	G	G	G	A	G	G	G	A	G	A	G	G	G	A	A	G	G	A	A	A	G	G	A	A	A	G	G	G	G	A	G	A	A
95	IPREldorado	M	Carioca	Modern	2006	Small	10	Cultivar	IAPAR	RM 8454211 X IPAR 14	G	A	A	A	G	A	G	G	G	A	G	G	G	A	G	A	G	G	G	A	A	G	G	A	A	A	G	G	A	A	A	G	G	G	G	A	G	A	A
96	IPRQueroQuero	M	Carioca	Modern	2015	Small	10	Cultivar	IAPAR		G	G	G	G	G	A	G	G	G	A	G	G	G	A	G	A	G	G	G	A	A	G	G	A	A	A	G	G	A	A	A	G	G	G	G	A	G	A	A
97	IPRSabia	M	Carioca	Modern	2018	Medium	11.5	Cultivar	IAPAR		G	G	G	G	G	A	G	G	G	A	G	G	G	A	A	G	A	A	A	G	A	G	A	G	A	G	G	G	G	A	G	A	A	A	A	G	A	A	A
98	J39231	M	Carioca	Modern	2012	Medium	10.5	Line	IAC		G	G	G	G	G	A	G	G	G	A	G	G	G	A	G	A	G	G	G	A	A	G	G	A	A	A	G	G	A	A	A	G	G	G	G	A	G	A	A
99	J43111	M	Carioca	Modern	2012	Medium	11.5	Line	IAC		G	G	G	G	G	A	G	G	G	A	G	G	G	A	G	A	G	G	G	A	A	G	G	A	A	A	G	G	A	A	A	G	G	G	G	A	G	A	A
100	J4351	M	Carioca	Modern	2012	Medium	10.5	Line	IAC		G	G	G	G	G	A	G	G	G	A	G	G	G	A	G	A	G	G	G	A	A	G	A	G	A	G	G	G	G	A	G	A	A	A	A	G	A	A	A
101	J5451	M	Carioca	Modern	2012	Medium	10.5	Line	IAC		G	G	G	G	G	A	A	A	G	G	A	A	A	G	G	A	G	A	G	A	G	A	G	A	G	A	G	A	G	G	A	G	A	G	A	G	G	A	G
102	J61531	M	Carioca	Modern	2012	Medium	11	Line	IAC		G	G	G	G	G	A	G	G	G	A	G	G	G	A	G	A	G	G	G	A	A	G	G	A	A	A	G	G	A	A	A	G	G	G	G	A	G	A	A
103	Jalocao	M	Carioca	Old	old	Large	12	Landrace	Landrace		G	G	G	G	G	A	G	G	G	A	G	G	G	A	G	A	G	G	G	A	A	G	G	A	A	A	G	G	A	A	A	G	G	G	G	A	G	A	A
104	IPR139	M	Carioca	Modern	2007	Large	12	Cultivar	IAPAR	Selecionada do IPR Juriti (Bat93/2/Caioca Sel99./Great Northern Nebraska 1/ sel#27/3/Sel.Aroana/4/A176/A259/5/II 133/ XAN87	G	G	G	G	G	A	G	G	G	A	G	G	G	A	G	A	G	G	G	A	A	G	G	A	A	A	G	G	A	A	A	G	G	G	G	A	G	A	A
105	L3061	M	Carioca	Line	--	Medium	10.5	Line	--		G	G	G	G	G	A	G	G	G	A	G	G	G	A	G	A	G	G	G	A	A	G	G	A	A	A	G	G	A	A	A	G	G	G	G	A	G	A	A
106	L3591	M	Carioca	Line	--	Medium	11	Line	--		G	G	G	G	G	A	G	G	G	A	G	G	G	A	G	A	G	G	G	A	A	G	G	A	A	A	G	G	A	A	A	G	G	G	G	A	G	A	A
107	L4762	M	Carioca	Line	--	Medium	10.5	Line	--		G	G	G	G	G	A	G	G	G	A	G	G	G	A	G	A	G	G	G	A	A	G	A	G	A	G	G	G	G	A	G	A	A	A	A	G	A	A	A
108	L4851	M	Carioca	Line	--	Medium	11.5	Line	--		G	G	G	G	G	A	G	G	G	A	G	G	G	A	G	A	G	G	G	A	A	G	G	A	A	A	G	G	A	A	A	G	G	G	G	A	G	A	A
109	L4891	M	Carioca	Line	--	Small	10	Line	--		G	G	G	G	G	A	G	G	G	A	G	G	G	A	G	A	G	G	G	A	A	G	G	A	A	A	G	G	A	A	A	G	G	G	G	A	G	A	A
110	L5014	M	Carioca	Line	--	Large	12	Line	--		G	G	G	G	G	A	G	G	G	A	G	G	G	A	G	A	G	G	G	A	A	G	G	A	A	A	R	R	A	A	A	G	G	G	G	A	G	A	A
111	L5071	M	Carioca	Line	--	Medium	11	Line	--		G	G	G	G	G	A	G	G	G	A	G	G	G	A	G	A	G	G	G	A	A	G	G	A	A	A	G	G	A	A	A	G	G	G	G	A	G	A	A
112	LM93204328	M	Carioca	Line	--	Medium	10.5	Line	EMBRAPA		G	G	G	G	G	A	G	G	G	A	G	G	G	A	A	G	A	A	A	G	A	G	A	G	G	A	G	G	A	A	A	G	G	G	G	A	G	A	A
113	LM95102682	M	Carioca	Line	--	Small	10	Line	EMBRAPA		G	G	G	G	G	A	G	G	G	A	G	G	G	A	G	A	G	G	G	A	A	G	G	A	A	A	G	G	A	A	A	G	G	G	G	A	G	A	A
114	LP88175	M	Carioca	Line	--	Medium	10.5	Line	IAPAR		G	G	G	G	G	A	G	G	G	A	G	G	G	A	G	A	G	G	G	A	A	G	G	A	A	A	G	G	A	A	A	G	G	G	G	A	G	A	A
115	MAB333	M	Carioca	Line	--	Medium	11.5	Line	--		G	G	G	G	G	A	G	G	G	A	G	G	G	A	G	A	G	G	G	A	A	G	G	A	A	A	G	G	A	A	A	G	G	G	G	A	G	A	A
116	MAB89	M	Carioca	Line	--	Medium	11	Line	--		G	G	G	G	G	A	G	G	G	A	G	G	G	A	G	A	G	G	G	A	A	G	R	R	R	R	G	G	A	R	R	G	G	G	G	A	G	A	A
117	BRSMajestoso	M	Carioca	Modern	2004	Medium	11	Cultivar	EMBRAPA	Ouro Negro X Pérola	G	G	G	G	G	G	G	G	G	A	G	G	G	A	G	A	G	G	G	A	A	G	G	A	A	A	G	R	A	A	A	G	G	G	G	A	R	A	A
118	MD806	M	Carioca	Old	old	Medium	11.5	Line	IAPAR		G	A	A	A	G	A	G	G	G	A	G	G	G	A	G	A	G	G	G	A	A	G	G	A	A	A	G	G	A	A	A	G	G	G	G	A	G	A	A
119	Mourinho	M	Carioca	Old	old	Medium	11	Landrace	Landrace		G	G	G	G	G	A	G	G	G	A	G	G	G	A	G	A	G	G	G	A	A	G	G	A	A	A	G	G	A	A	A	G	G	G	G	A	G	A	A
120	Mulatinhobicodeouro	M	Carioca	Old	old	Medium	11	Landrace	Landrace	Landrace	G	G	G	G	G	A	G	G	G	A	G	G	G	A	G	A	G	G	G	A	A	G	G	A	A	A	G	G	A	A	A	G	G	G	G	A	G	A	A
121	OPNS331	M	Carioca	Line	--	Medium	11.5	Line	UFLA	Ouro Negro X Pérola	G	G	G	G	G	A	G	G	G	A	G	G	G	A	G	A	G	G	G	A	A	G	G	A	A	A	G	G	A	A	A	G	G	G	G	A	G	A	A
122	PintadinhoPrecoce	M	Carioca	Old	old	Medium	10.5	Landrace	Landrace		G	G	G	G	G	A	G	G	G	A	G	G	G	A	G	A	G	G	G	A	A	G	G	A	G	A	G	A	A	A	A	G	G	G	G	A	G	A	A
123	Pitoco	M	Carioca	Old	1990	Small	10	Landrace	Landrace	Landrace informal	G	G	G	G	G	A	G	G	G	A	G	G	G	A	G	A	G	G	G	A	A	G	G	A	A	A	G	G	A	A	A	G	G	G	G	A	G	A	A
124	Ruda	M	Carioca	Old	1988	Small	10	Cultivar	CNPAF/EMBRAPA	Carioca x Rio Tibagi	G	G	G	G	G	A	G	G	G	A	G	G	G	A	G	A	G	G	G	A	A	G	G	A	A	A	G	G	A	A	A	G	G	G	G	A	G	A	A
125	Selecao940	M	Carioca	Modern	--	Large	122	Line	IAC		G	G	G	G	G	A	G	G	G	A	G	G	G	A	G	A	G	G	G	A	A	G	G	A	R	A	G	R	A	A	A	G	G	G	G	A	G	R	A
126	TAADama	M	Carioca	Modern	2013	Medium	10.5	Cultivar	Agropecuária Terra Alta	Secrecy	G	G	G	G	G	A	G	G	G	A	G	G	G	A	G	A	G	G	G	A	A	G	G	A	A	A	G	G	A	A	A	G	G	G	G	A	G	A	A
127	TAAGol	M	Carioca	Modern	2013	Medium	11	Cultivar	Agropecuária Terra Alta	Secrecy	G	G	G	G	G	A	G	G	G	A	G	G	G	A	G	A	G	G	G	A	A	G	G	A	A	A	G	G	A	A	A	G	G	G	G	A	G	A	A
128	CATITaquari	M	Carioca	Modern	1998	Large	12	Cultivar	CATI	Desconhecido	G	G	G	G	G	A	G	G	G	A	G	G	G	A	G	A	G	G	G	A	A	G	G	A	A	A	G	G	A	A	A	G	G	G	G	A	G	A	A
129	Z28	M	Carioca	Old	old	Medium	10.5	Cultivar	UFLA	IAPAR 81 / AN9022180 // PF 9029975 / A-805	G	G	G	G	G	A	G	G	G	A	G	G	G	A	G	A	G	G	G	A	A	G	G	A	A	A	G	G	A	A	A	G	G	G	G	A	G	A	A
130	AND277	A	Special	--	--	Large	15.5	Cultivar	CIAT	Unknown	A	A	A	A	A	A	A	A	G	G	A	A	A	G	G	A	G	A	G	A	G	A	G	A	G	A	G	A	G	G	A	G	A	G	A	G	G	A	G
131	BatistaBrilhanteCB	M	Special	--	--	Medium	10.5	Line	IAC		G	A	G	G	G	A	G	G	G	A	G	G	G	A	G	A	G	G	G	A	A	G	G	A	A	A	G	G	A	A	A	G	G	G	G	A	G	A	A
132	CF820510SantaRosa	M	Special	--	old	Medium	10.5	Line	EMBRAPA		G	G	G	G	G	A	G	G	G	A	G	G	G	A	G	A	G	G	G	A	A	G	A	G	G	G	G	G	A	A	A	G	G	G	G	A	G	A	A
133	FeijaoSuico	M	Special	--	old	Small	10	Landrace	Landrace		G	G	G	G	G	A	G	G	G	A	G	G	G	A	G	A	G	G	G	A	A	G	A	G	G	G	G	G	A	A	A	G	G	G	G	A	G	A	A
134	GOIANOPRECOCE	A	Special	--	1966	Medium	10.5	Cultivar	IAC		G	A	A	A	G	A	G	G	G	G	G	A	A	G	G	A	G	A	G	A	G	A	G	A	G	A	A	A	G	G	A	G	A	A	G	G	G	A	G
135	IACAROANA80	M	Special	--	1978	Small	10	Cultivar	IAC	Landrace	G	G	G	G	G	A	G	G	G	A	G	G	G	A	G	A	G	G	G	A	A	G	G	A	A	A	G	G	A	A	A	G	G	G	G	A	G	A	A
136	IACBoreal	A	Special	--	2007	Large	13.5	Cultivar	IAC		A	A	A	A	A	G	G	A	G	G	G	A	G	A	G	A	G	A	G	A	G	A	G	A	G	A	A	A	G	G	A	G	A	G	A	G	G	A	G
137	IACCentauro	M	Special	--	2008	Medium	11	Cultivar	IAC	(Aroana x Cornell 49-242) x Aroana	G	A	A	A	G	A	G	G	A	G	G	G	G	A	G	A	G	G	G	A	A	G	A	G	A	G	G	G	A	A	A	A	A	A	A	G	A	A	A
138	IACEsperanca	A	Special	--	2009	Large	12.5	Cultivar	IAC	(Cal 153 . IAC-CariocaAru) x Cal 153.	G	A	A	A	A	G	A	A	G	G	G	A	A	G	G	A	G	A	G	A	G	A	G	A	G	A	A	A	G	G	A	G	A	G	A	G	G	A	G
139	IACGalante	M	Special	--	2007	Medium	11	Cultivar	IAC	{(IAC Carioca Aru. G5686) x [(Xan251 . IAC CariocaAkyt) . (IAC Carioca Pyat. Mar 1)]} x IAC-CariocaAru	G	G	G	G	G	R	G	G	G	A	G	G	G	A	G	A	G	G	G	A	A	G	R	R	A	R	G	G	R	A	R	G	G	G	G	A	G	A	A
140	IACHarmonia	A	Special	--	2007	Large	13	Cultivar	IAC	Jalo Itararé x IAC Carioca - Eté	A	A	A	A	A	G	G	G	G	G	G	A	G	A	G	A	G	A	G	A	G	A	G	A	G	A	A	A	G	G	A	G	A	G	A	G	G	A	G
141	IACJabola	A	Special	--	2008	Large	12.5	Cultivar	IAC	{(IAC Carioca Aru.G5686) x [(Xan251 . IAC Carioca Akyt).(IAC CariocaPyat. Mar 1)]} x L317-1	G	A	A	A	A	G	A	A	G	G	G	A	A	G	G	A	G	A	G	A	G	A	G	A	G	A	A	A	G	G	A	G	A	G	A	G	G	A	G
142	IACNuance	A	Special	--	2016	Large	12.5	Cultivar	IAC	IAC Carioca Arua x Irai	A	A	A	A	A	G	G	A	G	G	G	A	G	A	G	A	G	A	G	A	G	A	G	A	G	A	A	A	G	G	A	G	A	G	A	G	G	A	G
143	IACTigre	M	Special	--	2016	Large	12	Cultivar	IAC	Jabola x IAC Carioca Tybata	G	G	G	G	G	A	G	G	R	R	G	G	G	A	A	R	R	R	A	G	A	G	R	R	R	R	G	G	A	R	R	R	R	R	R	R	R	G	R
144	IAPAR31	M	Special	--	1991	Small	9	Cultivar	IAPAR	Hooter x Gen99TG8-83	G	G	G	G	G	A	G	G	G	A	G	G	G	A	A	G	A	G	A	G	A	G	A	G	G	G	G	G	A	G	G	A	A	A	A	G	A	G	G
145	MulatinhoVP102	M	Special	--	old	Large	12	Cultivar	--	North Dakota x IAPAR 31	G	G	G	G	G	A	G	G	G	A	G	G	G	A	G	A	G	G	G	A	A	G	G	A	A	A	G	G	A	A	A	G	G	G	G	A	G	A	A
146	RosinhaG2	M	Special	--	1963	Medium	11	Cultivar	IAC	IAPAR BAC 4 / RAI 46//IAPAR BAC2 / IGUAÇÚ /3/ BAT 93/ IAPAR BAC 4	G	A	A	A	G	A	G	G	G	A	G	G	G	A	G	A	G	G	G	A	A	G	G	A	A	A	G	G	A	A	A	G	G	G	G	A	G	A	A
147	Rubi	M	Special	--	old	Small	10	Landrace	Landrace		G	G	G	G	G	G	G	G	G	A	G	G	G	A	G	A	G	G	G	A	A	G	G	A	A	A	G	G	A	A	A	G	G	G	G	A	G	A	A
148	SerroAzulFosco	M	Special	--	old	Small	9.5	Landrace	Landrace		G	G	G	G	G	A	G	G	G	A	G	G	G	A	G	A	G	G	G	A	A	G	G	A	A	A	G	G	A	A	A	G	G	G	G	A	G	A	A
149	Tupi	M	Special	--	--	Small	10	Cultivar	IAC	Landrace	G	A	A	A	G	A	G	G	G	A	G	G	G	A	G	A	G	G	G	A	A	G	G	A	A	A	G	G	A	A	A	G	G	G	G	A	G	A	A
150	UxC11	A	Special	--	2010	Medium	10.5	Line	IAC		G	A	A	A	G	A	G	G	G	G	G	A	A	G	G	A	G	A	G	A	G	A	G	A	G	A	A	A	G	G	A	G	A	A	G	G	G	A	G
151	2227MulatoBranco	M	Special	--	old	Small	9.5	Line	IAC		G	G	G	G	G	A	G	G	G	A	G	G	G	A	G	A	G	G	G	A	A	G	G	A	A	A	G	G	A	A	A	G	G	G	G	A	G	A	A
152	IPA9	M	Special	--	1992	Medium	10.5	Cultivar	IPA	IAC UNA x CAL 143	G	G	G	G	G	G	G	G	A	G	G	G	G	A	A	G	A	A	A	G	A	G	A	G	G	G	G	A	A	G	G	A	A	A	A	G	A	G	G
153	IAPAR16	M	Special	--	1986	Small	10	Cultivar	IAPAR		G	G	G	A	G	A	G	G	G	A	G	G	G	A	G	A	G	G	G	A	A	G	G	A	A	A	G	G	A	A	A	G	G	G	G	A	G	A	A
154	OTG075	A	Special	--	--	Large	13.5	Line	IAC	XAN-105 x Engopa-20	A	A	A	A	A	G	A	A	G	G	A	A	A	G	G	A	G	A	G	A	G	A	G	A	G	A	G	A	G	G	A	G	A	G	A	G	G	A	G
155	Cornel49242	M	Black	--	--	Small	9	Cultivar	--		G	G	G	G	G	A	G	G	G	A	G	G	G	A	A	G	A	A	A	G	A	G	A	G	G	A	G	G	A	A	A	G	G	G	G	A	G	A	A
156	IPA6	M	Black	--	1985	Small	10	Cultivar	IPA		G	R	G	G	G	A	G	G	G	A	G	G	G	A	G	A	G	G	G	A	A	G	G	A	R	A	R	R	R	R	A	G	R	R	G	R	G	A	R
157	IPA1	M	Black	--	1978	Medium	11.5	Cultivar	IPA		G	A	G	G	G	A	G	G	G	A	G	G	G	A	G	A	G	G	G	A	A	G	G	A	A	A	G	G	A	A	A	G	G	G	G	A	G	A	A
158	PretoUberabinha	M	Black	--	1990	Small	9.5	Cultivar	IPEACO	Rico 23 x Gordo	G	G	G	G	G	R	G	G	G	A	G	G	G	A	G	A	G	G	G	A	A	G	G	A	A	A	G	G	A	A	A	G	G	G	G	A	G	A	A
159	Alemao	M	Black	--	old	Small	9.5	Cultivar	IAC	Costa Rica x L3050	G	G	G	G	G	A	G	G	G	A	G	G	G	A	G	A	G	G	G	A	A	G	G	A	A	A	G	G	A	A	A	G	G	G	G	A	G	A	A
160	Caete	M	Black	--	old	Small	9.5	Landrace	Landrace	Unknown	G	G	G	G	G	A	G	G	G	A	G	G	G	A	G	A	G	G	G	A	A	G	G	A	A	A	G	G	A	A	A	G	G	G	G	A	G	A	A
161	E2021	M	Black	--	--	Medium	11	Line	IAC		G	G	G	G	G	A	G	G	A	G	G	G	G	A	G	A	G	G	G	A	A	G	G	A	A	A	G	G	A	A	A	G	G	G	G	A	G	A	A
162	FTTARUMA	M	Black	--	1998	Small	10	Cultivar	FT-Sementes	Landrace	G	G	G	G	G	A	G	G	G	A	G	G	G	A	G	A	G	G	G	A	A	G	G	A	A	A	G	G	A	A	A	G	G	G	G	A	G	A	A
163	Gen05P3161	M	Black	--	--	Small	9.5	Line	IAC		G	G	G	G	G	A	G	G	G	A	G	G	G	A	G	A	G	G	G	A	A	G	G	A	A	A	G	G	A	A	A	G	G	G	G	A	G	A	A
164	Gen05P5482	M	Black	--	--	Small	10	Line	IAC	(NEP 2/ICA Pijao)//F4(Rio Tibagi/Cornell 49-242)	G	G	G	G	G	A	G	G	G	A	G	G	G	A	G	A	G	G	G	A	A	G	G	A	A	A	G	G	A	A	A	G	G	G	G	A	G	A	A
165	Gen05Pr11231	M	Black	--	--	Medium	11	Line	IAC		G	G	G	G	G	G	G	G	G	A	G	G	G	A	G	A	G	G	G	A	A	G	G	A	A	A	G	G	A	A	A	G	G	G	G	A	G	A	A
166	Gen05Pr112131	M	Black	--	--	Small	9.5	Line	IAC		G	G	G	G	G	A	G	G	G	A	G	G	G	A	G	A	G	G	G	A	A	G	G	A	A	A	G	G	A	A	A	G	G	G	G	A	G	A	A
167	Gen05Pr112142	M	Black	--	--	Medium	11	Line	IAC		G	G	G	G	G	A	G	G	G	A	G	G	G	A	G	A	G	G	G	A	A	G	G	A	A	A	G	G	A	A	A	G	G	G	G	A	G	A	A
168	Gen05Pr11351	M	Black	--	--	Medium	11.5	Line	IAC		G	G	G	G	G	A	G	G	G	A	G	G	G	A	G	A	G	G	G	A	A	G	G	A	A	A	G	G	A	A	A	G	G	G	G	A	G	A	A
169	Gen05Pr11651	M	Black	--	--	Medium	10.5	Line	IAC		G	G	G	G	G	A	G	G	A	G	G	G	G	A	G	A	G	G	G	A	A	G	G	A	A	A	G	G	A	A	A	G	G	G	G	A	G	A	A
170	Gen05PR131812	M	Black	--	--	Medium	10.5	Line	IAC		G	G	G	G	G	A	G	G	A	G	G	G	G	A	G	A	G	G	G	A	A	G	G	A	A	A	G	G	A	A	A	G	G	G	G	A	G	A	A
171	Gen05PR131811	M	Black	--	--	Small	10	Line	IAC		G	G	G	G	G	A	G	G	G	A	G	G	G	A	G	A	G	G	G	A	A	G	G	A	A	A	G	G	A	A	A	G	G	G	G	A	G	A	A
172	Gen05PR131612	M	Black	--	--	Medium	11	Line	IAC		G	G	G	G	G	A	G	G	G	A	G	G	G	A	G	A	G	G	G	A	A	G	G	A	A	A	G	G	A	A	A	G	G	G	G	A	G	A	A
173	IACDiplomata	A	Black	--	2007	Large	11	Cultivar	IAC	{(IAC Carioca Pyatã . A686) x [(IACMaravilha . G2338) . (IAC Maravilha . And277)]} x L317-1	G	A	A	A	G	A	A	G	G	G	G	A	G	A	G	A	G	A	G	A	G	A	G	A	G	A	A	A	G	G	A	G	A	G	A	G	G	A	G
174	IACNetuno	M	Black	--	2016	Medium	10.5	Cultivar	IAC		G	G	G	G	G	A	G	G	R	R	G	G	G	A	G	A	G	G	G	A	A	G	G	A	A	A	G	G	A	A	A	G	G	G	G	A	G	A	A
175	IACUNA	M	Black	--	1993	Medium	11.5	Cultivar	IAC	DOR41 x H1178-100	G	G	G	G	G	A	G	G	G	A	G	G	G	A	G	A	G	G	G	A	A	G	G	A	A	A	G	G	A	A	A	G	G	G	G	A	G	A	A
176	IACVeloz	M	Black	--	2017	Small	10	Cultivar	IAC	IAC Una x IPR Tuiuiu	G	G	G	G	G	A	G	G	G	A	G	G	G	A	G	A	G	G	G	A	A	G	G	A	A	A	G	G	A	A	A	G	G	G	G	A	G	A	A
177	IAPARUirapuru	M	Black	--	2000	Small	10	Cultivar	IAPAR	DOR41 x H1178-100	G	G	G	G	G	A	G	G	G	A	G	G	G	A	G	A	G	G	G	A	A	G	G	A	A	A	G	G	A	A	A	G	G	G	G	A	G	A	A
178	LEG50600	M	Black	--	--	Small	9.5	Line	IAC	IAC Imperado X IPR Tuiuiu	G	G	G	G	G	A	G	G	G	A	G	G	G	A	G	A	G	G	G	A	A	G	G	A	A	A	G	G	A	A	A	G	G	G	G	A	G	A	A
179	OitoeNove	M	Black	--	old	Medium	11	Landrace	Landrace	BAC29/PR1711/3/NEP2/2/Puebla173/Icapijao	G	A	G	G	G	G	G	G	G	A	G	G	G	A	A	G	A	A	A	G	A	G	A	G	G	A	G	G	A	R	R	R	R	R	R	R	R	R	R
180	PorrilloSintetico	M	Black	--	1981	Medium	10.5	Cultivar	Landrace		G	G	G	G	G	A	G	G	G	A	G	G	G	A	G	A	G	G	G	A	A	G	G	A	A	A	G	G	A	A	A	G	G	G	G	A	G	A	A
181	Puebla152	M	Black	--	--	Small	10	Landrace	Landrace	Landrace	G	G	G	G	G	G	G	G	G	A	G	G	G	A	G	A	G	G	G	A	A	G	G	A	A	A	G	G	A	A	A	G	G	G	G	A	G	A	A
182	RioTibagi	M	Black	--	1972	Small	9.5	Cultivar	EMCAPA/EMBRAPA		G	G	G	G	G	A	G	G	G	A	G	G	G	A	G	A	G	G	G	A	A	G	G	A	A	A	G	G	A	A	A	G	G	G	G	A	G	A	A
183	73Vul6686	M	Black	--	--	Medium	10.5	Line	IAC		G	G	G	G	G	A	G	G	G	A	G	G	G	A	G	A	G	G	G	A	A	G	G	A	A	A	G	G	A	A	A	G	G	G	G	A	G	A	A
184	CariocaTipico	M	Carioca	Old	old	Medium	10.5	Landrace	Landrace		G	A	A	A	G	A	G	G	G	A	G	G	G	A	G	A	G	G	G	A	A	G	G	A	A	A	G	G	A	A	A	G	G	G	G	A	G	A	A
185	LP9091RBAC	M	Carioca	Old	old	Medium	10.5	Line	IAPAR		G	G	G	G	G	A	G	G	G	A	G	G	G	A	G	A	G	G	G	A	A	G	G	A	A	A	G	G	A	A	A	G	G	G	G	A	G	A	A
1Assigned gene pool by STRUCTURE with K=2 setting. A: Andean; M: Mesoamerican.
Table S1. Name and genetic matrix of the 10 Carioca accessions of Mesoamerican origin used for the GWAS analysis, aiming at increasing the size of the association panel.
Label	Genotype	Gene pool1	Market Class	Year of release		Grain Size (mm)		Type	Source Institution	Pedigree	ss715647343	ss715639516	ss715639517	ss715639518	ss715644942	ss715646260	ss715647678	ss715647675	ss715647676	ss715647677	ss715648030	ss715645089	ss715649655	ss715649659	ss715648192	ss715648193	ss715648187	ss715648188	ss715648189	ss715648190	ss715644931	ss715640553	ss715645594	ss715645593	ss715645591	ss715645590	ss715645182	ss715648158	ss715639795	ss715646777	ss715648278	ss715648372	ss715648373	ss715648382	ss715648383	ss715648371	ss715648378	ss715639334	ss715646545
1	A443	M	Carioca	--	--	Large	13	Accessions	CIAT	--	G	G	G	G	G	G	G	G	A	G	G	G	G	A	A	G	A	A	A	G	A	G	A	G	G	G	G	A	A	G	G	A	A	A	A	G	A	G	G
2	A449	M	Carioca	--	--	Small	10	Accessions	CIAT	--	G	G	G	G	G	A	G	G	A	G	G	G	G	A	A	G	A	A	A	G	A	G	A	G	G	G	G	A	A	G	G	A	A	A	A	G	A	G	G
	ARA1	M	Carioca	--	--	Large	12.5	Accessions	CIAT	--	G	G	R	R	G	A	G	G	G	A	G	G	G	A	R	R	R	R	R	N	A	G	R	N	R	N	G	R	A	A	A	G	G	G	G	A	G	A	A
	BFS24	M	Carioca	--	--	Large	13	Accessions	--	--	G	G	G	G	G	A	G	G	G	A	G	G	G	A	G	A	G	G	G	A	A	G	G	A	A	A	G	G	A	A	A	G	G	G	G	A	G	A	A
	Unknown1	M	Carioca	--	--	Large	12	Accessions	--	--	G	G	G	G	G	A	G	G	G	A	G	G	G	A	G	A	G	G	G	A	A	G	G	A	A	A	G	G	A	A	A	G	G	G	G	A	G	A	A
	CNFC11948	M	Carioca	--	--	Large	12	Accessions	--	--	G	G	G	G	G	A	G	G	G	A	G	G	G	A	G	A	G	G	G	A	A	G	G	A	A	A	G	G	A	A	A	G	G	G	G	A	G	A	A
	FEB0208	M	Carioca	--	--	Medium	11.5	Accessions	--	--	G	G	G	G	G	A	G	G	G	A	G	G	G	A	G	A	G	G	G	A	A	G	G	A	A	A	G	G	A	A	A	G	G	G	G	A	G	A	A
	Unknown2	M	Carioca	--	--	Medium	10.5	Accessions	--	--	G	G	G	G	G	A	G	G	G	A	G	G	G	A	G	A	G	G	G	A	A	G	G	A	A	A	G	G	A	A	A	G	G	G	G	A	G	A	A
	LM95102774	M	Carioca	--	--	Large	12	Accessions	--	--	G	G	G	G	G	A	G	G	G	A	G	G	G	A	G	A	G	G	G	A	A	G	G	A	A	A	G	G	A	A	A	G	G	G	G	A	G	A	A
	VAX1	M	Carioca	--	--	Large	12	Accessions	CIAT	--	G	G	G	G	G	A	R	R	G	R	R	A	R	R	G	A	G	R	G	A	R	R	G	A	R	A	G	R	R	R	A	G	R	G	R	R	G	A	R
1Assigned gene pool by STRUCTURE with K=2 setting. A: Andean; M: Mesoamerican.
[truncated: 2,711 more columns]
