# Supplementary material for: Genetic Diversity, Population Structure, and Andean Introgression in Brazilian Common Bean Cultivars after Half a Century of Genetic Breeding
Source: Genes (Basel). 2020 Oct 30;11(11):1298. doi: 10.3390/genes11111298 (PMC7694079; doi:10.3390/genes11111298)
Supplement: Supplementary file 1 [file genes-11-01298-s001.zip › Table S2.xlsx]

## Sheet: Planilha1
Table S2. Coefficient of participation from the STRUCTURE analysis of the 185 accessions, for K = 2, K = 5, and K = 9.
Label	Genotype	Market Class	Gene pool1	Sub groups	Structure Membership coef. K =2			Structure Membership coef. K =5						Structure Membership coef. K =9
					Meso-american	Andean		K1	K2	K3	K4	K5		K1	K2	K3	K4	K5	K6	K7	K8	K9
1	ANFC5	Carioca	M	Modern	1	0		0.8018	0	0	0.0198	0.1784		0.118	0	0.0001	0.0002	0.1403	0.6569	0.0695	0.0086	0.0066
2	ANFC9	Carioca	M	Modern	1	0		0.7827	0	0.0035	0	0.2138		0.8755	0	0.0004	0	0.1217	0.0023	0.0001	0	0.0001
3	Apore	Carioca	M	Old	0.988	0.012		0.7146	0.0118	0	0.0009	0.2727		0.5953	0.0081	0.0001	0.0004	0.046	0.1989	0.046	0.0229	0.0824
4	Bicodeouro	Carioca	M	Old	1	0		1	0	0	0	0		0.0001	0	0	0	0	0.9999	0	0	0
5	Branquinho	Carioca	M	Modern	1	0		0.5021	0	0.0017	0.0002	0.4959		0.6364	0	0.0007	0.0001	0.3513	0.0037	0.0003	0.0002	0.0074
6	BRSTalisma	Carioca	M	Modern	1	0		0.3034	0	0.2954	0.0585	0.3427		0.0526	0	0.3008	0.0066	0.3218	0.2006	0.096	0.0002	0.0215
7	BRSCometa	Carioca	M	Modern	0.907	0.093		0.4123	0.0852	0.385	0.0005	0.1171		0.5955	0.0587	0.0005	0	0.0002	0.0005	0.0001	0.3445	0.0001
8	BRSEstilo	Carioca	M	Modern	1	0		0.3816	0	0.2577	0.0002	0.3604		0.7013	0	0.0046	0	0.1171	0.0002	0.0045	0.1585	0.0138
9	BRSFC402	Carioca	M	Modern	0.994	0.006		0.6345	0.0016	0.0862	0.0154	0.2623		0.7979	0	0.0001	0	0.006	0.0002	0.019	0.0002	0.1767
10	BRSHorizonte	Carioca	M	Modern	1	0		0.6375	0	0.1137	0.0002	0.2486		0.8251	0	0.0015	0.0001	0.0937	0.0008	0.0073	0.0653	0.0062
11	BRSMadreperola	Carioca	M	Modern	0.988	0.012		0.1537	0	0.3458	0.0004	0.5001		0.244	0	0.3052	0.0001	0.3773	0.0005	0.068	0	0.005
12	BRSPerola	Carioca	M	Modern	1	0		0.9999	0	0	0	0.0001		0.9982	0	0.0001	0	0	0.0018	0	0	0
13	BRSPontal	Carioca	M	Modern	0.9974	0.0026		0.4262	0.0007	0.4469	0.0511	0.0751		0.0784	0	0.5024	0.007	0.0399	0.2741	0.0646	0.0002	0.0335
14	BRSRequinte	Carioca	M	Modern	1	0		0.4706	0	0.0599	0.4195	0.0501		0.3441	0	0.0506	0.3467	0.0183	0.0224	0.194	0.0004	0.0236
15	BZ38151	Carioca	M	Modern	0.943	0.057		0.4092	0.045	0.0384	0.1399	0.3675		0.5774	0.0471	0.0005	0.1334	0.2147	0.0004	0.0049	0.0127	0.009
16	CajuriAntigo	Carioca	M	Old	1	0		1	0	0	0	0		0.0001	0	0	0	0	0.9999	0	0	0
17	CampeaoII	Carioca	M	Old	0.9989	0.0011		0.6962	0	0.0014	0.0005	0.3019		0.7241	0	0.0008	0.0003	0.112	0.0642	0.0269	0.0197	0.052
18	Caneludo	Carioca	M	Old	1	0		0.9984	0	0.0015	0.0001	0.0001		0.9008	0	0.0035	0	0	0.0904	0.0007	0	0.0045
19	Carioca75dias	Carioca	M	Old	1	0		0.9529	0	0.0001	0.0151	0.0319		0	0	0	0	0	0.9812	0.0112	0.0076	0
20	Carioca80	Carioca	M	Old	1	0		0.6241	0	0.0684	0.2764	0.031		0.0897	0	0.0231	0.1677	0.0054	0.3943	0.2197	0.03	0.0701
21	Cariocaantigo	Carioca	M	Old	0.9959	0.0041		0.7591	0.003	0.0546	0	0.1832		0.8674	0.0002	0.0001	0	0.0064	0.0065	0.0214	0.0738	0.0242
22	CariocaComum	Carioca	M	Old	1	0		1	0	0	0	0		0.0001	0	0	0	0	0.9999	0	0	0
23	CariocadeCipo	Carioca	M	Old	1	0		1	0	0	0	0		0.0001	0	0	0	0	0.9999	0	0	0
24	CariocaEECB14	Carioca	M	Old	0.984	0.016		0.4903	0	0	0.5093	0.0004		0.0884	0	0.0001	0.5298	0	0.2717	0.057	0.0037	0.0493
25	CariocaGuaira	Carioca	M	Old	1	0		1	0	0	0	0		0.0002	0	0	0	0	0.9998	0	0	0
26	CariocaLustroso	Carioca	M	Old	0.996	0.004		0.5333	0	0.0018	0.0002	0.4647		0.5801	0	0.0012	0	0.2207	0.0751	0.0383	0.0322	0.0525
27	CariocaMG	Carioca	M	Modern	1	0		0.7224	0	0.2769	0.0005	0.0003		0.5307	0	0.2554	0.0028	0.0002	0.1426	0.0379	0.0023	0.0283
28	CariocaPrecoce	Carioca	M	Modern	1	0		0.9512	0	0.0006	0.0149	0.0332		0.0001	0	0.0001	0	0.0002	0.9712	0.0176	0.0081	0.0028
29	Cariocasemcipo	Carioca	M	Old	0.9994	0.0006		0.7455	0.0004	0.1706	0.0076	0.0759		0.0001	0	0.1434	0	0.064	0.7144	0.0337	0.0235	0.021
30	Carioquinhadeprodutor	Carioca	M	Old	1	0		1	0	0	0	0		0.0001	0	0	0	0	0.9999	0	0	0
31	Carioquinhalimpo	Carioca	M	Old	0.9985	0.0016		0.8701	0.0015	0.0418	0.0002	0.0864		0.1631	0	0.0296	0.0001	0.0266	0.6802	0.0303	0.0301	0.04
32	CHC011751	Carioca	M	Old	1	0		0.511	0	0.1984	0.1494	0.1412		0.6149	0	0.1312	0.1569	0.0346	0.0049	0.0343	0.0051	0.018
33	CNFC11954	Carioca	M	Line	1	0		0.896	0	0.0022	0	0.1019		0.9923	0	0.0001	0	0.0002	0.0002	0	0.0073	0.0001
34	Coreata	Carioca	M	Old	1	0		0.8579	0	0.0001	0.1277	0.0143		0.0212	0	0.0001	0.0801	0.0036	0.7459	0.1112	0.0082	0.0299
35	CV48	Carioca	M	Old	0.9885	0.0116		0.5694	0.0098	0.0754	0.0244	0.3211		0.5304	0.0037	0.0022	0.0004	0.1552	0.0779	0.1226	0.0605	0.0471
36	EMP407	Carioca	M	Line	0.961	0.039		0.4057	0.0136	0.4634	0	0.1172		0.2071	0	0.0712	0	0.0003	0.2989	0.0417	0.3417	0.0391
37	ESAL609	Carioca	M	Old	1	0		0.6603	0	0.1727	0.1669	0.0002		0.0646	0	0.2143	0.1155	0	0.4832	0.059	0.0219	0.0415
38	ESAL651	Carioca	M	Line	1	0		0.5012	0	0.4041	0	0.0947		0.2581	0	0.3607	0	0.0006	0.2563	0.014	0.0914	0.0189
39	FEB176	Carioca	M	Line	1	0		0.3184	0	0.4963	0.0266	0.1587		0.4511	0	0.3541	0.0005	0.176	0.0028	0.0001	0.0152	0.0001
40	FEB177	Carioca	M	Line	1	0		0.6187	0	0.2992	0.0017	0.0804		0.8618	0	0.0003	0.0007	0.0002	0.0251	0.0339	0.0778	0.0001
41	FEB178	Carioca	M	Line	1	0		0.5938	0	0.3227	0.0011	0.0824		0.8576	0	0.0002	0.0005	0.0002	0.0238	0.0325	0.0849	0.0002
42	FEB179	Carioca	M	Line	0.986	0.014		0.4633	0.0129	0.3743	0.0045	0.1451		0.6038	0.0099	0.2441	0.0005	0.0009	0.0007	0.0242	0.072	0.0439
43	FEB180	Carioca	M	Line	1	0		0.4016	0	0.3446	0.0005	0.2533		0.7181	0	0.0042	0.0002	0.0375	0.0009	0.0057	0.215	0.0184
44	FTBonito	Carioca	M	Old	0.9815	0.0186		0.271	0	0.0011	0.059	0.6689		0.185	0	0.0002	0.0001	0.5033	0.0912	0.2049	0.0001	0.0152
45	FTPaulistinha	Carioca	M	Modern	1	0		0.7536	0	0.2024	0	0.044		0.9104	0	0.0499	0	0.0001	0.0003	0.0063	0.0215	0.0115
46	FTPortoReal	Carioca	M	Old	1	0		0.3081	0	0.0018	0.2152	0.4749		0.1576	0	0.0005	0.1473	0.4598	0.0933	0.0806	0.008	0.0529
47	G970	Carioca	M	Line	0.965	0.035		0.1318	0.0215	0.4088	0.1963	0.2416		0.2384	0.0028	0.192	0.0611	0.0271	0.0008	0.1385	0.198	0.1414
48	Gen8612A122	Carioca	M	Line	0.9979	0.0021		0.469	0	0.0427	0.008	0.4803		0.5951	0	0.0204	0.0002	0.2615	0.0007	0.0232	0.0009	0.0979
49	GenTS48	Carioca	M	Line	0.964	0.036		0.1877	0.0109	0.2556	0.1503	0.3955		0.2344	0.0042	0.1819	0.0251	0.01	0.0024	0.1873	0.0632	0.2914
50	Gen05C13311	Carioca	M	Line	0.92	0.08		0.6342	0.0764	0.0014	0.0976	0.1904		0.4025	0.0216	0.0001	0.0056	0.0014	0.0748	0.0792	0.0108	0.404
51	Gen05C21111	Carioca	M	Line	1	0		0.8509	0	0.0005	0.0013	0.1473		0.5044	0	0.0001	0.0171	0.0154	0.3577	0.1048	0.0003	0.0003
52	Gen05C21113	Carioca	M	Line	1	0		0.8172	0	0.0008	0.0009	0.1811		0.6677	0	0.0001	0.022	0.0288	0.1395	0.1386	0.0002	0.0031
53	Gen05C21611	Carioca	M	Line	1	0		0.3921	0	0.0085	0.2753	0.3241		0.1795	0	0.0007	0.0917	0.0971	0.1077	0.5062	0.0032	0.014
54	Gen05C32411	Carioca	M	Line	1	0		0.2865	0	0.0956	0.181	0.4369		0.3201	0	0.0577	0.0611	0.1463	0.0005	0.4138	0.0003	0.0002
55	Gen05C32417	Carioca	M	Line	1	0		0.2584	0	0.0793	0.3171	0.3452		0.1596	0	0.0534	0.1264	0.1258	0.0361	0.473	0.0082	0.0173
56	Gen05C43112	Carioca	M	Line	1	0		0.3083	0	0.439	0.0581	0.1946		0.1862	0	0.48	0.0247	0.1162	0.0307	0.1619	0.0001	0.0002
57	Gen05C44312	Carioca	M	Line	1	0		0.5514	0	0.0087	0.3103	0.1296		0.511	0	0.0002	0.1994	0	0.0093	0.0526	0	0.2275
58	Gen05C46212	Carioca	M	Line	1	0		0.5843	0	0.345	0.0209	0.0497		0.2742	0	0.1811	0.0001	0.0002	0.3022	0.1225	0.074	0.0459
59	Gen05C63521	Carioca	M	Line	0.99	0.01		0.1264	0	0.0024	0.5988	0.2724		0.2024	0	0.0002	0.5625	0.0843	0.0006	0.0675	0.0225	0.0601
60	Gen05C64512	Carioca	M	Line	1	0		0.3024	0	0.0021	0.6139	0.0816		0.2177	0	0.0011	0.4961	0.0264	0.0023	0.2275	0.0002	0.0288
61	Gen05P5381	Carioca	M	Line	1	0		0.7192	0	0.2098	0.0032	0.0678		0.8784	0	0.0017	0.0002	0.0016	0.0005	0.0258	0.0627	0.0291
62	Gen05PR132212	Carioca	M	Line	0.9674	0.0326		0.5775	0.0121	0.0015	0.0265	0.3825		0.5369	0.0043	0.0001	0.0001	0.0227	0.0858	0.0312	0.0001	0.319
63	GENC972	Carioca	M	Line	0.9603	0.0398		0.2348	0.0162	0.3654	0.1752	0.2085		0.4446	0.0001	0.0124	0.0732	0.0017	0.0003	0.0584	0.3759	0.0332
64	405Goytacazes	Carioca	M	Modern	1	0		0.8436	0	0.0261	0	0.1303		0.9542	0	0	0	0.0032	0.0043	0.0001	0.0363	0.0019
65	H96A31P21111	Carioca	M	Line	0.9994	0.0006		0.7051	0	0.0953	0.0013	0.1983		0.3666	0	0.0056	0.0004	0.0666	0.3762	0.0421	0.103	0.0395
66	H96A10211152	Carioca	M	Line	1	0		0.9098	0	0.0021	0.0409	0.0472		0.9378	0	0.0001	0.0465	0.0001	0.0004	0.0003	0.0124	0.0024
67	H96A10251521A	Carioca	M	Line	0.997	0.003		0.9226	0.0037	0.0009	0.0255	0.0472		0.9173	0	0.0001	0.0245	0.0002	0.0104	0.0006	0.038	0.0091
68	IAC1850	Carioca	M	Modern	1	0		0.2851	0	0	0.3415	0.3735		0.3413	0	0.0001	0.2976	0.1996	0.0013	0.0749	0.0028	0.0824
69	IACAlvorada	Carioca	M	Modern	0.968	0.032		0.4206	0.0105	0.0047	0.0618	0.5024		0.4939	0.0043	0.0001	0.0036	0.0333	0.0021	0.0396	0.0003	0.4228
70	IACApua	Carioca	M	Modern	0.9994	0.0006		0.0026	0	0.194	0.8034	0		0.0071	0	0.1712	0.8064	0	0	0.0009	0.0006	0.0139
71	IACAyso	Carioca	M	Old	1	0		0.765	0	0.0002	0.2308	0.004		0.3923	0	0.0001	0.1403	0.0001	0.2149	0.1323	0.0394	0.0806
72	IACCarioca	Carioca	M	Old	1	0		0.4753	0	0.4028	0.1217	0.0002		0.2211	0	0.4394	0.0771	0.0001	0.1628	0.0555	0.0095	0.0345
73	IACAkyta	Carioca	M	Modern	0.9407	0.0593		0	0	0	1	0		0	0	0	0.9893	0	0	0	0	0.0107
74	IACArua	Carioca	M	Modern	0.976	0.024		0.6398	0.0241	0.0436	0.0323	0.2602		0.0283	0	0.0002	0.0054	0.0358	0.534	0.0921	0.2646	0.0396
75	IACPyata	Carioca	M	Modern	0.9554	0.0446		0.0008	0	0	0.9992	0		0	0	0	0.9683	0	0	0.0126	0	0.0191
76	IACTybata	Carioca	M	Modern	0.9994	0.0006		0.2366	0	0.0019	0.7612	0.0002		0.193	0	0.0012	0.7649	0.0001	0.0005	0.018	0.0001	0.0223
77	IACFormoso	Carioca	M	Modern	0.982	0.018		0.2965	0.0004	0.2587	0.1645	0.2799		0.535	0	0.0021	0.167	0.0816	0.0027	0.0219	0.1612	0.0284
78	IACImperador	Carioca	M	Modern	1	0		0.7614	0	0.0007	0.1523	0.0856		0.1528	0	0.0001	0.0641	0.0001	0.5838	0.0213	0.0025	0.1752
79	IACMilenio	Carioca	M	Modern	0.994	0.006		0.6354	0.0016	0.0856	0.0155	0.2619		0.7988	0	0.0001	0	0.006	0.0002	0.019	0.0003	0.1757
80	IACPolaco	Carioca	M	Modern	0.973	0.027		0.5394	0.0191	0.0035	0.0638	0.3742		0.3954	0.0056	0.0016	0.0141	0.2129	0.1711	0.0351	0.0083	0.1559
81	IACSintonia	Carioca	M	Modern	1	0		0.4459	0	0.207	0.0629	0.2843		0.6699	0	0.0006	0.0005	0.0045	0.0001	0.0341	0.0001	0.2903
82	IACTuna	Carioca	M	Modern	1	0		0.0021	0	0.6746	0.3232	0.0001		0.0003	0	0.6692	0.2769	0	0.0001	0.0304	0	0.0231
83	IACVotuporanga	Carioca	M	Modern	0.984	0.016		0.1467	0	0.2626	0.5905	0.0002		0.2013	0	0.1784	0.6173	0	0.0005	0	0.0022	0.0002
84	IACYbate	Carioca	M	Modern	1	0		0.0026	0	0.6613	0.3359	0.0002		0.0005	0	0.6572	0.2901	0	0.0002	0.029	0	0.0231
85	IAPARBAC6RBAC	Carioca	M	Line	0.9835	0.0166		0.3075	0	0.1306	0.0016	0.5603		0.0006	0	0.0983	0.0001	0.5338	0.3234	0.0176	0.0054	0.0208
86	IAPARTANGARA	Carioca	M	Modern	1	0		0.7832	0	0.001	0.0002	0.2156		0.8856	0	0.0001	0.0002	0.0933	0.0003	0.0108	0.0003	0.0094
87	IAPAR14	Carioca	M	Old	0.9614	0.0386		0.0003	0	0	0	0.9997		0.0048	0	0	0	0.9438	0	0.0145	0.0084	0.0284
88	IAPAR57	Carioca	M	Old	0.953	0.047		0.4297	0.0383	0.3999	0.0002	0.1319		0.4552	0.0264	0.2463	0.0001	0.0097	0.0591	0.0125	0.1753	0.0154
89	IAPAR72	Carioca	M	Modern	1	0		0.0125	0	0.5396	0.0012	0.4466		0.0021	0	0.5452	0.0004	0.3366	0.0268	0.0527	0.0001	0.036
90	IAPAR80	Carioca	M	Modern	1	0		0.3326	0	0.1907	0.0002	0.4765		0.5081	0	0.1388	0	0.2715	0.001	0.0403	0.0048	0.0355
91	IAPAR81	Carioca	M	Modern	1	0		0.5306	0	0.0005	0	0.4689		0.7142	0	0	0	0.2409	0.0006	0.0117	0.0026	0.03
92	IAPARCamposGerais	Carioca	M	Modern	1	0		0.6548	0	0.0412	0.001	0.303		0.7446	0	0.0305	0.0024	0.157	0.0013	0.0247	0.0082	0.0314
93	IPRCeleiro	Carioca	M	Modern	0.926	0.074		0.2847	0.0623	0.2064	0.1199	0.3266		0.4298	0.064	0.1352	0.1032	0.2295	0.0007	0.0116	0.0072	0.0188
94	IPRCurio	Carioca	M	Modern	1	0		0.91	0	0	0	0.09		0.7279	0	0	0	0.0004	0.2698	0.0001	0	0.0018
95	IPREldorado	Carioca	M	Modern	1	0		0.0028	0	0.4768	0.0152	0.5052		0.0001	0	0.4661	0.0053	0.3976	0.0373	0.0496	0.0028	0.0412
96	IPRQueroQuero	Carioca	M	Modern	0.997	0.003		0.4814	0.0022	0.2294	0.006	0.281		0.7296	0.0016	0.024	0.0009	0.0637	0.0009	0.0308	0.0711	0.0772
97	IPRSabia	Carioca	M	Modern	1	0		0.3511	0	0.0005	0.329	0.3195		0.4207	0	0.0001	0.2943	0.135	0.0007	0.0625	0.0053	0.0815
98	J39231	Carioca	M	Modern	0.9934	0.0067		0.1556	0	0.0003	0.3834	0.4607		0.0151	0	0.0001	0.2461	0.2648	0.1219	0.3393	0.0001	0.0126
99	J43111	Carioca	M	Modern	1	0		0.6565	0	0.0009	0.1504	0.1922		0.5155	0	0.0001	0.1503	0.0528	0.2078	0.0535	0.0002	0.0198
100	J4351	Carioca	M	Modern	0.9994	0.0006		0.1239	0	0.0006	0.8053	0.0702		0.0209	0	0.0001	0.6667	0.0278	0.0093	0.2629	0	0.0123
101	J5451	Carioca	M	Modern	0.922	0.078		0.6526	0.0751	0.0012	0.0713	0.1998		0.559	0.0222	0.0001	0.0087	0.0255	0.0007	0.0644	0.0083	0.3112
102	J61531	Carioca	M	Modern	1	0		0.6803	0	0.0007	0.0003	0.3187		0.7848	0	0.0001	0.0001	0.1239	0.0004	0.0099	0.0003	0.0806
103	Jalocao	Carioca	M	Old	1	0		0.5372	0	0.158	0.0752	0.2296		0.6889	0	0.0003	0.0006	0	0.0045	0.0331	0	0.2726
104	IPR139	Carioca	M	Modern	1	0		0.8133	0	0	0.0001	0.1866		0.9648	0	0	0	0.0298	0.0002	0	0	0.0053
105	L3061	Carioca	M	Line	0.964	0.036		0.3665	0.0105	0.4459	0	0.177		0.6393	0	0.008	0	0.0001	0.001	0.0001	0.3513	0.0002
106	L3591	Carioca	M	Line	1	0		0.391	0	0.5894	0	0.0195		0.5682	0	0.3169	0	0.0001	0.0008	0.0001	0.1138	0.0002
107	L4762	Carioca	M	Line	0.943	0.057		0.292	0.038	0.1115	0.4541	0.1043		0.0026	0.0278	0.0166	0.4822	0.0405	0.2521	0.0292	0.1056	0.0434
108	L4851	Carioca	M	Line	0.9985	0.0016		0.5834	0.0004	0.3471	0	0.0691		0.8313	0.0001	0.0202	0.0002	0.0028	0.0006	0.0003	0.144	0.0005
109	L4891	Carioca	M	Line	1	0		0.3776	0	0.3879	0.0189	0.2156		0.5575	0	0.2119	0.0005	0.1996	0.0023	0.0001	0.0279	0.0003
110	L5014	Carioca	M	Line	0.9674	0.0326		0.4408	0.0239	0.2772	0.002	0.256		0.638	0.0102	0.0001	0.0001	0.0245	0.0394	0.0068	0.2779	0.003
111	L5071	Carioca	M	Line	0.976	0.024		0.3704	0.0111	0.0782	0.0718	0.4686		0.2269	0.0001	0	0.0014	0.1169	0.2511	0.042	0.2488	0.1127
112	LM93204328	Carioca	M	Line	1	0		0.8674	0	0	0.1326	0		0.1648	0	0.0005	0.0786	0	0.6459	0.0565	0.0148	0.0389
113	LM95102682	Carioca	M	Line	1	0		0.8251	0	0.1661	0.0002	0.0086		0.772	0	0.0991	0.0002	0.0034	0.018	0.0712	0.0031	0.033
114	LP88175	Carioca	M	Line	0.9874	0.0126		0.2653	0	0.0009	0.0001	0.7337		0.4009	0	0.0007	0	0.5352	0.0052	0.0161	0.0005	0.0415
115	MAB333	Carioca	M	Line	1	0		0.7524	0	0.0729	0.0002	0.1745		0.8446	0	0.0253	0.0001	0.0235	0.0236	0.0261	0.0283	0.0286
116	MAB89	Carioca	M	Line	0.989	0.011		0.5485	0.0092	0.1654	0.1238	0.1531		0.5983	0.0094	0.0086	0.089	0.0354	0.1066	0.0175	0.0519	0.0831
117	BRSMajestoso	Carioca	M	Modern	1	0		0.6361	0	0.1542	0.0974	0.1123		0.7665	0	0.0031	0.0801	0.0305	0.0017	0.0297	0.048	0.0403
118	MD806	Carioca	M	Old	1	0		0.0022	0	0.5251	0.0009	0.4718		0.0003	0	0.5392	0.0002	0.3625	0.0081	0.0527	0.0001	0.0369
119	Mourinho	Carioca	M	Old	1	0		1	0	0	0	0		0.0001	0	0	0	0	0.9999	0	0	0
120	Mulatinhobicodeouro	Carioca	M	Old	1	0		1	0	0	0	0		0.0001	0	0	0	0	0.9999	0	0	0
121	OPNS331	Carioca	M	Line	1	0		0.9593	0	0.0007	0	0.04		0.34	0	0.0004	0	0.0028	0.6551	0.0002	0.0012	0.0004
122	PintadinhoPrecoce	Carioca	M	Old	0.91	0.09		0.5774	0.0837	0.001	0.1947	0.1432		0.0736	0.0799	0.0031	0.2135	0.1712	0.4089	0.0243	0.0001	0.0255
123	Pitoco	Carioca	M	Old	1	0		0.8118	0.0001	0.1427	0.0042	0.0411		0.0001	0	0.0005	0	0	0.8004	0.0602	0.0876	0.0512
124	Ruda	Carioca	M	Old	1	0		0.6379	0	0.0043	0.3576	0.0002		0.5887	0	0.0071	0.3633	0	0.0296	0.0003	0.0001	0.0109
125	Selecao940	Carioca	M	Modern	1	0		0.7072	0	0.0608	0.074	0.1581		0.5323	0	0.0293	0.0345	0.0324	0.2458	0.0185	0.012	0.0952
126	TAADama	Carioca	M	Modern	1	0		1	0	0	0	0		0.6097	0	0.0001	0	0	0.3902	0	0	0
127	TAAGol	Carioca	M	Modern	1	0		0.9531	0	0.0001	0.015	0.0319		0.0001	0	0	0	0	0.9812	0.0112	0.0076	0
128	CATITaquari	Carioca	M	Modern	1	0		0.0003	0	0.8632	0.1365	0		0.0001	0	0.8531	0.11	0	0	0.0191	0.0002	0.0175
129	Z28	Carioca	M	Old	1	0		0.3595	0	0.4616	0.0012	0.1776		0.0878	0	0.4886	0.0002	0.1372	0.2162	0.0661	0.0002	0.0037
130	AND277	Special	A	--	0	1		0	0.9995	0	0.0005	0		0	0.985	0	0.0148	0.0001	0	0	0	0.0001
131	BatistaBrilhanteCB	Special	M	--	0.9865	0.0136		0.5309	0.0125	0.3878	0.0002	0.0686		0.2797	0	0.1521	0.0001	0.0036	0.2498	0.0864	0.1472	0.0812
132	CF820510SantaRosa	Special	M	--	0.992	0.008		0.5427	0.0072	0.346	0.0008	0.1033		0.501	0	0.0237	0.0001	0.0002	0.1348	0.0931	0.1615	0.0857
133	FeijaoSuico	Special	M	--	0.9755	0.0246		0.4705	0.0217	0.2772	0.0012	0.2293		0.1867	0	0.0011	0.0002	0.0074	0.2801	0.1418	0.2523	0.1304
134	GOIANOPRECOCE	Special	A	--	0	1		0	1	0	0	0		0	1	0	0	0	0	0	0	0
135	IACAROANA80	Special	M	--	1	0		0.549	0	0.2999	0.0012	0.1499		0.0042	0	0.2798	0.0005	0.0601	0.4631	0.0674	0.0669	0.058
136	IACBoreal	Special	A	--	0.0352	0.9648		0.0008	0.9598	0.0009	0.038	0.0005		0.0002	0.9553	0.0003	0.0213	0.0003	0	0.0002	0.0035	0.019
137	IACCentauro	Special	M	--	0.9755	0.0246		0.491	0.0214	0.0421	0.2207	0.2248		0.0031	0	0.0001	0.1275	0.0126	0.3935	0.1006	0.285	0.0777
138	IACEsperanca	Special	A	--	0	1		0	1	0	0	0		0	1	0	0	0	0	0	0	0
139	IACGalante	Special	M	--	0.9994	0.0006		0.4696	0	0.2084	0.0972	0.2248		0.0766	0	0.0028	0.0737	0.0485	0.433	0.0895	0.1935	0.0823
140	IACHarmonia	Special	A	--	0	1		0	1	0	0	0		0	1	0	0	0	0	0	0	0
141	IACJabola	Special	A	--	0	1		0	1	0	0	0		0	1	0	0	0	0	0	0	0
142	IACNuance	Special	A	--	0	1		0	1	0	0	0		0	1	0	0	0	0	0	0	0
143	IACTigre	Special	M	--	0.898	0.102		0.0991	0.0815	0.3213	0.1711	0.327		0.0009	0.0737	0.2751	0.0771	0.1963	0.0789	0.1638	0.0943	0.04
144	IAPAR31	Special	M	--	0.9739	0.0261		0.4343	0.0095	0.0032	0.1639	0.389		0.0496	0	0.0155	0.0661	0.2318	0.338	0.1125	0.0553	0.1311
145	MulatinhoVP102	Special	M	--	1	0		0.6495	0	0.0026	0.1628	0.1852		0.6244	0	0.0003	0.0519	0.0355	0.013	0.2746	0.0002	0.0002
146	RosinhaG2	Special	M	--	0.9895	0.0105		0.5837	0.0095	0.2549	0	0.1519		0.0001	0.003	0.1546	0	0.1215	0.5657	0.0475	0.0635	0.0441
147	Rubi	Special	M	--	1	0		0.5005	0	0.2214	0.0004	0.2777		0.2904	0	0.001	0	0.0013	0.2687	0.1007	0.2303	0.1076
148	SerroAzulFosco	Special	M	--	0.951	0.049		0.3453	0.0457	0.6053	0.001	0.0027		0.196	0.0401	0.3772	0.0008	0.0003	0.1618	0.0678	0.1094	0.0467
149	Tupi	Special	M	--	1	0		0.6939	0	0.138	0.0502	0.1178		0.0033	0	0.0005	0.0001	0.0001	0.6102	0.1486	0.1546	0.0827
150	UxC11	Special	A	--	0	1		0	1	0	0	0		0	1	0	0	0	0	0	0	0
151	2227MulatoBranco	Special	M	--	1	0		0.6146	0	0.2571	0.0472	0.0811		0.1063	0	0.0088	0.0003	0.0005	0.5024	0.1535	0.1468	0.0813
152	82PVBZ1783IPA9	Special	M	--	0.9405	0.0596		0.0516	0.0254	0.3267	0.1413	0.455		0.0764	0.0093	0.2655	0.0278	0.2074	0.0001	0.1802	0.0558	0.1775
153	IAPAR16	Special	M	--	0.989	0.011		0.2824	0.007	0.5701	0.0688	0.0717		0.4212	0.0031	0.3923	0.0494	0.0014	0.0003	0.0442	0.077	0.0113
154	OTG075	Special	A	--	0.2129	0.7871		0.0038	0.7785	0.0008	0.0554	0.1614		0.0012	0.7631	0.0001	0.0163	0.0302	0.0003	0.0161	0.0284	0.1443
155	Cornel49242	Black	M	--	0.9745	0.0256		0.2935	0.0102	0.1896	0.268	0.2387		0.2421	0	0.0001	0.1188	0.0091	0.0229	0.2492	0.267	0.0909
156	IPA6	Black	M	--	0.9895	0.0106		0.0935	0.0068	0.783	0.0015	0.1152		0.1452	0.001	0.631	0.0016	0.0058	0.0039	0.0338	0.1259	0.0517
157	IPA1	Black	M	--	0.992	0.008		0.0005	0.0008	0.9484	0.0003	0.0499		0.0016	0	0.8519	0.0002	0.0252	0	0.0155	0.0805	0.0251
158	PretoUberabinha	Black	M	--	0.9944	0.0056		0.2358	0.0003	0.6881	0.0204	0.0554		0.3329	0	0.4578	0.0034	0.0032	0.001	0.0646	0.1239	0.0133
159	Alemao	Black	M	--	1	0		0.1361	0	0.8623	0.0002	0.0014		0.0622	0	0.8272	0.0001	0.014	0.053	0.0213	0.0094	0.0128
160	Caete	Black	M	--	0.982	0.018		0.2238	0	0.7653	0.0003	0.0106		0.3086	0	0.6075	0.0001	0.0002	0.0004	0.0033	0.0005	0.0794
161	E2021	Black	M	--	1	0		0.2942	0	0.4819	0.2162	0.0078		0.3472	0	0.3685	0.1789	0.0002	0.0009	0.0437	0.0085	0.0521
162	FTTARUMA	Black	M	--	1	0		0.0012	0	0.9977	0.001	0.0002		0.0002	0	0.9827	0.0002	0.0001	0	0.0166	0.0001	0.0003
163	Gen05P3161	Black	M	--	1	0		0.3655	0	0.4355	0.1875	0.0115		0.4716	0	0.288	0.1713	0.0002	0.0007	0.0327	0.0105	0.025
164	Gen05P5482	Black	M	--	0.989	0.011		0.1748	0	0.8203	0.0002	0.0047		0.2839	0	0.6255	0.0001	0.0002	0.0003	0.0122	0.0063	0.0716
165	Gen05Pr11231	Black	M	--	0.9794	0.0206		0.0003	0	0.9994	0.0002	0.0002		0.0027	0	0.9305	0	0.0002	0	0.015	0.0008	0.0508
166	Gen05Pr112131	Black	M	--	1	0		0.0017	0	0.9977	0.0005	0.0002		0.0088	0	0.975	0.0001	0.0003	0.0008	0.0089	0.0058	0.0002
167	Gen05Pr112142	Black	M	--	1	0		0.0022	0	0.9173	0.0803	0.0002		0.0163	0	0.8757	0.0766	0.0003	0.0008	0.0159	0.0066	0.0078
168	Gen05Pr11351	Black	M	--	1	0		0.1107	0	0.7069	0.0062	0.1762		0.1786	0	0.6118	0.0119	0.0809	0.0044	0.0632	0.0188	0.0303
169	Gen05Pr11651	Black	M	--	1	0		0.0011	0	0.8337	0.1271	0.0382		0.0049	0	0.7148	0.1027	0.0137	0	0.1475	0.0056	0.0108
170	Gen05PR131812	Black	M	--	1	0		0.0029	0	0.947	0.0498	0.0003		0.0053	0	0.8232	0.0619	0.0002	0.0011	0.0581	0.029	0.0212
171	Gen05PR131811	Black	M	--	1	0		0.007	0	0.9664	0.0038	0.0228		0.0116	0	0.8217	0.0001	0.0096	0.0026	0.1432	0.0059	0.0053
172	Gen05PR131612	Black	M	--	0.993	0.007		0.0012	0	0.8185	0.1579	0.0225		0.0021	0	0.6576	0.1445	0.0343	0.0001	0.0539	0.0646	0.0429
173	IACDiplomata	Black	A	--	0.0824	0.9175		0.0021	0.9151	0.0305	0	0.0523		0.0001	0.9062	0.0019	0	0.0041	0.0001	0.0059	0.0592	0.0224
174	IACNetuno	Black	M	--	0.989	0.011		0.2233	0	0.6226	0.0017	0.1524		0.3499	0	0.4657	0	0.0302	0.0008	0.0799	0.0096	0.064
175	IACUNA	Black	M	--	1	0		0.0008	0	0.9985	0.0005	0.0002		0.0056	0	0.9918	0.0007	0.0002	0.0001	0.0001	0.0015	0.0001
176	IACVeloz	Black	M	--	0.9994	0.0006		0.0926	0	0.6676	0.2389	0.0009		0.1159	0	0.4534	0.2162	0.0001	0.0025	0.0811	0.0719	0.0588
177	IAPARUirapuru	Black	M	--	1	0		0.6245	0	0.2694	0.1049	0.0013		0.1055	0	0.2519	0.0611	0.0001	0.4671	0.0054	0.0002	0.1087
178	LEG50600	Black	M	--	1	0		0.1247	0	0.849	0.0178	0.0085		0.2191	0	0.7188	0.0237	0.0111	0.0007	0.002	0.0241	0.0004
179	OitoeNove	Black	M	--	0.9504	0.0496		0.0005	0.0191	0.3538	0.0573	0.5693		0.0002	0.0131	0.2823	0.052	0.4155	0	0.0558	0.1493	0.0317
180	PorrilloSintetico	Black	M	--	1	0		0.0085	0	0.9885	0.0029	0.0002		0.0885	0	0.8835	0.0003	0	0	0.0234	0.0013	0.0029
181	Puebla152CIAT	Black	M	--	0.9545	0.0456		0.2312	0.0292	0.2417	0.002	0.4958		0.0113	0.0144	0.1805	0.0031	0.2787	0.1599	0.1312	0.1212	0.0996
182	RioTibagi	Black	M	--	1	0		0.0012	0	0.9985	0.0002	0.0001		0.0005	0	0.9876	0	0	0	0.0118	0	0
183	73Vul6686	Black	M	--	1	0		0.0025	0	0.9701	0.0272	0.0002		0.0068	0	0.8343	0.0409	0.0004	0.0002	0.031	0.0585	0.0278
184	CariocaTipico	Carioca	M	Old	0.9934	0.0066		0.469	0.0011	0.2568	0.0013	0.2718		0.4673	0	0.0288	0.0021	0.0007	0.118	0.1048	0.1598	0.1186
185	LP9091RBAC	Carioca	M	Old	1	0		0.0675	0	0.1347	0.0002	0.7976		0.3404	0	0.0681	0.0001	0.5854	0.0001	0.0002	0.0002	0.0057
1Assigned gene pool by STRUCTURE with K=2 setting. A: Andean; M: Mesoamerican.

## Sheet: CLUMPAK
	Table. Clumpak results
	N° Cluster	Repetion	LnProb mean	Mean similarity score:
	K=2	20/20	-217976	1
	K=3	15/20	-205596	0.918
		4/20	-205255	0.993
	K=4	14/20	-193709	0.888
		3/20	-196218	0.874
		2/20	-195402	0.996
	K=5	13/20	-185400	0.923
		7/20	-184962	0.917
	K=6	11/20	-182224	0.874
		9/20	-177569	0.98
	K=7	13/20	-173433	0.867
		5/20	-180299	0.869
		2/20	-172682	0.964
	K=8	12/15	-171007	0.863
		2/15	-169817	0.992
		1/15	-168896	0
	K=9	19/20	-167704	0.826
	K=10	16/20	-202429	0.839
		2/20	-169013	0.863
	K=11	13/20	-162356	0.825
		5/20	-208867	0.818
		2/20	-176349	0.759
