# Supplementary material for: Genetic Diversity, Population Structure, and Andean Introgression in Brazilian Common Bean Cultivars after Half a Century of Genetic Breeding
Source: Genes (Basel). 2020 Oct 30;11(11):1298. doi: 10.3390/genes11111298 (PMC7694079; doi:10.3390/genes11111298)
Supplement: Supplementary file 1 [file genes-11-01298-s001.zip › Table S3.xlsx]

## Sheet: Planilha1
Table S3. Gene annotation for the results located within a 2-Mb window that contains the differentiator SNPs with Andean allelic introgression >20% (i.e., minor allele frequency) in the Mesoamerican cultivars, with the disease resistance genes summarized
Chr	Marker	Position	MAF	Gene	Start	End	Disct	Ori	Function
Pv2	ss715648476	34694883	0.22	Phvul.002G182500.1	34278242	34281373	0.41351	+	Protein kinase superfamily protein
				Phvul.002G182900.1	34335623	34339189	0.355694	+	Protein kinase superfamily protein
				Phvul.002G187300.1	34985451	34990279	0.295396	-	Leucine-rich repeat transmembrane protein kinase
				Phvul.002G188700.1	35141844	35144694	0.449811	-	Pectin lyase-like superfamily protein
				Phvul.002G189400.1	35244485	35247360	0.552477	-	Pectin lyase-like superfamily protein
Pv5	ss715651081 ss715650835 ss715650268 ss715648523 ss715648514	17674539 18409304 18544828 20284767 20352006	0.27 0.23 0.27 0.25 0.25	Phvul.005G079100.1	17787293	17800554	1	-	Leucine-rich repeat transmembrane protein kinase
				Phvul.005G079000.1	18010151	18011163	1	-	Leucine-rich repeat transmembrane protein kinase
				Phvul.005G078900.2	18026528	18049346	1	-	Leucine-rich repeat transmembrane protein kinase
				Phvul.005G077400.1	18656086	18667220	0.397003	-	Leucine-rich repeat transmembrane protein kinase
				Phvul.005G077500.1	18684050	18693590	0.369039	-	Leucine-rich repeat transmembrane protein kinase
				Phvul.005G077600.1	18762076	18773361	0.291013	-	Leucine-rich repeat transmembrane protein kinase
				Phvul.005G077701.1	18792036	18801382	0.261053	-	Leucine-rich repeat transmembrane protein kinase
				Phvul.005G077900.1	18842246	18857043	0.210843	-	Leucine-rich repeat transmembrane protein kinase
				Phvul.005G078000.1	18876483	18885196	0.176606	-	Leucine-rich repeat transmembrane protein kinase
				Phvul.005G078100.2	19063261	19095415	0.0101722	+	Leucine-rich repeat transmembrane protein kinase
				Phvul.005G078400.1	19119849	19132685	0.0667602	+	Leucine-rich repeat transmembrane protein kinase
				Phvul.005G078500.1	19167041	19176448	0.113952	+	Leucine-rich repeat transmembrane protein kinase
				Phvul.005G079733.1	19324432	19355247	0.271343	+	Leucine-rich repeat transmembrane protein kinase
				Phvul.005G080966.1	19410367	19411389	0.357278	+	Leucine-rich repeat transmembrane protein kinase
				Phvul.005G071900.1	20623739	20631323	1	+	Protein kinase superfamily protein
	ss715649874	23737247	0.29	Phvul.005G089200.1	23543849	23546418	0.190829	-	Auxin-responsive GH3 family protein
	ss715646996	35473109	0.25	Phvul.005G117900.1	35309249	35314337	0.158772	-	NB-ARC domain-containing disease resistance protein
				Phvul.005G118000.1	35323980	35327519	0.14559	-	Protein kinase superfamily protein
				Phvul.005G120300.1	35661562	35665586	0.192477	+	Leucine-rich repeat protein kinase family protein
				Phvul.005G122000.1	35928229	35932513	0.459404	+	Leucine-rich repeat (LRR) family protein
				Phvul.005G122900.1	36012212	36012827	0.539718	+	germin-like protein 1-
Pv6	ss715645658	28492909	0.222222	Phvul.006G174400.1	27720477	27725007	0.772432	-	Leucine-rich repeat protein kinase family protein
				Phvul.006G174500.1	27726438	27731073	0.766471	-	Protein kinase superfamily protein
				Phvul.006G174700.1	27744866	27748186	0.748043	-	Leucine-rich repeat protein kinase family protein
				Phvul.006G175100.1	27788408	27793985	0.704501	-	Leucine-rich repeat protein kinase family protein
				Phvul.006G180200.1	28205182	28212318	0.287727	-	Leucine-rich repeat protein kinase family protein
				Phvul.006G184700.1	28585177	28588685	0.092268	+	Protein kinase superfamily protein
				Phvul.006G188700.1	28897164	28902481	0.404255	+	disease resistance protein (TIR class), putative
				Phvul.006G188800.1	28914377	28915025	0.421468	+	Toll-Interleukin-Resistance (TIR) domain family protein
				Phvul.006G193000.1	29247241	29252714	0.754332	+	Protein kinase superfamily protein
				Phvul.006G194600.1	29357715	29362600	0.864806	+	receptor kinase 3
				Phvul.006G194700.1	29365156	29368954	0.872247	+	receptor kinase 3
				Phvul.006G196900.1	29481665	29482497	0.988756	+	basic pathogenesis-related protein 1
				Phvul.006G197000.1	29484476	29487016	0.991567	+	BAK1-interacting receptor-like kinase 1
Pv7	ss715650773	35349720	0.20915	Phvul.007G220800.1	34393398	34395600	0.956322	-	Protein kinase superfamily protein
				Phvul.007G221800.1	34507670	34512670	0.84205	-	Leucine-rich repeat receptor-like protein kinase family protein
				Phvul.007G224300.1	34797652	34800270	0.552068	-	Leucine-rich repeat protein kinase family protein
				Phvul.007G236200.1	36037221	36047380	0.687501	+	Protein kinase superfamily protein
				Phvul.007G238100.1	36202756	36203500	0.853036	+	Disease resistance-responsive (dirigent-like protein) family protein
				Phvul.007G238200.1	36204940	36205843	0.85522	+	Disease resistance-responsive (dirigent-like protein) family protein
	ss715647648	39937506	0.202614	Phvul.007G268200.1	38944234	38948252	0.993272	-	Leucine-rich repeat protein kinase family protein
				Phvul.007G268600.1	38981116	38982594	0.95639	-	NDR1/HIN1-like 1
				Phvul.007G268800.1	38986530	38987745	0.950976	-	NDR1/HIN1-like 3
				Phvul.007G268900.1	38992480	38993360	0.945026	-	NDR1/HIN1-like 2
Pv8	ss715649285	41774908	0.2	Phvul.008G154900.1	41667934	41670140	0.106974	-	SNARE-like superfamily protein
Pv10	ss715648423	3235594	0.235294	Phvul.010G015100.2	2253322	2267345	0.982272	-	Protein kinase superfamily protein
				Phvul.010G018300.1	2658301	2665822	0.577293	-	Leucine-rich repeat protein kinase family protein
				Phvul.010G018400.1	2689238	2693034	0.546356	-	Disease resistance protein (TIR-NBS-LRR class) family
				Phvul.010G023100.1	3272171	3280327	0.14666	+	LRR and NB-ARC domains-containing disease resistance protein
				Phvul.010G023200.1	3283509	3296126	0.14666	+	LRR and NB-ARC domains-containing disease resistance protein
				Phvul.010G023500.2	3306752	3310882	0.14666	+	Disease resistance protein (TIR-NBS-LRR class) family
				Phvul.010G023600.1	3315962	3326616	0.14666	+	Protein kinase superfamily protein
				Phvul.010G024000.1	3382254	3384686	0.14666	+	Disease resistance protein (TIR-NBS-LRR class) family
				Phvul.010G024100.2	3388368	3391852	0.152774	+	Disease resistance protein (TIR-NBS-LRR class) family
				Phvul.010G024200.2	3404231	3407834	0.168637	+	Disease resistance protein (TIR-NBS-LRR class) family
				Phvul.010G024250.1	3412386	3416106	0.176792	+	Disease resistance protein (TIR-NBS-LRR class) family
				Phvul.010G024301.1	3434531	3438142	0.198937	+	Disease resistance protein (TIR-NBS-LRR class) family
				Phvul.010G024351.1	3445958	3449123	0.210364	+	Disease resistance protein (TIR-NBS-LRR class) family
				Phvul.010G025000.1	3647545	3654388	0.411951	+	Disease resistance protein (TIR-NBS-LRR class) family
				Phvul.010G025100.1	3666323	3671253	0.430729	+	NB-ARC domain-containing disease resistance protein
				Phvul.010G025166.1	3689275	3690546	0.453681	+	Disease resistance protein (TIR-NBS-LRR class) family
				Phvul.010G025232.1	3690623	3692978	0.455029	+	Disease resistance protein (TIR-NBS-LRR class) family
				Phvul.010G025300.1	3700658	3703172	0.465064	+	Disease resistance protein (TIR-NBS-LRR class) family
				Phvul.010G025400.1	3703927	3707892	0.468333	+	Disease resistance protein (TIR-NBS-LRR class) family
				Phvul.010G025500.1	3724244	3728360	0.48865	+	Disease resistance protein (TIR-NBS-LRR class) family
				Phvul.010G025700.1	3749904	3754066	0.51431	+	Disease resistance protein (TIR-NBS-LRR class) family
				Phvul.010G026000.1	3820733	3825338	0.585139	+	Disease resistance protein (TIR-NBS-LRR class) family
				Phvul.010G026100.1	3834093	3838540	0.598499	+	Disease resistance protein (TIR-NBS-LRR class) family
				Phvul.010G026400.2	3849129	3857638	0.613535	+	Disease resistance protein (TIR-NBS-LRR class) family
				Phvul.010G026601.1	3870526	3872003	0.634932	+	Disease resistance protein (TIR-NBS-LRR class) family
				Phvul.010G026700.1	3881857	3885549	0.646263	+	Disease resistance protein (TIR-NBS-LRR class) family
				Phvul.010G026900.1	3896237	3898513	0.660643	+	Disease resistance protein (TIR-NBS-LRR class) family
				Phvul.010G027100.1	3919221	3921838	0.683627	+	Disease resistance protein (TIR-NBS-LRR class) family
				Phvul.010G027166.1	3961148	3963083	0.725554	+	Disease resistance protein (TIR-NBS-LRR class) family
				Phvul.010G027300.1	3977960	3981921	0.742366	+	Disease resistance protein (TIR-NBS-LRR class) family
				Phvul.010G027450.1	3988943	3993169	0.753349	+	Disease resistance protein (TIR-NBS-LRR class) family
				Phvul.010G027500.1	3996413	3998324	0.760819	+	Disease resistance protein (TIR-NBS-LRR class) family
				Phvul.010G027700.1	4027627	4031503	0.792033	+	Disease resistance protein (TIR-NBS-LRR class) family
				Phvul.010G027801.1	4032823	4036930	0.797229	+	Disease resistance protein (TIR-NBS-LRR class) family
				Phvul.010G027900.1	4039061	4043307	0.803467	+	Disease resistance protein (TIR-NBS-LRR class) family
				Phvul.010G028000.2	4048868	4053085	0.813274	+	Disease resistance protein (TIR-NBS-LRR class) family
				Phvul.010G028101.1	4061621	4065402	0.826027	+	Disease resistance protein (TIR-NBS-LRR class) family
				Phvul.010G028200.1	4078656	4085388	0.843062	+	Disease resistance protein (TIR-NBS-LRR class) family
				Phvul.010G028400.1	4109334	4110841	0.87374	+	Disease resistance protein (TIR-NBS-LRR class) family
				Phvul.010G028500.1	4114302	4117007	0.878708	+	Disease resistance protein (TIR-NBS-LRR class) family
				Phvul.010G028600.1	4119478	4121559	0.883884	+	Disease resistance protein (TIR-NBS-LRR class) family
				Phvul.010G028700.1	4142108	4146008	0.906514	+	Disease resistance protein (TIR-NBS-LRR class) family
				Phvul.010G028800.1	4152907	4156501	0.917313	+	Disease resistance protein (TIR-NBS-LRR class) family
				Phvul.010G028900.1	4206401	4209649	0.970807	+	Disease resistance protein (TIR-NBS-LRR class) family
				Phvul.010G029000.3	4210552	4214276	0.974958	+	Disease resistance protein (TIR-NBS-LRR class) family
Pv: Chromosome; Pos: Position; MAF: Minor Allele Frequency; Dist: Distance in Mbp (from marker to gene); Ori: Orientation (- Upstream and +Downstream).

## Sheet: Pv2 ss715648476
Chr	Gene	Start	End	Disctance (Mb)	Orientation	Function
Pv02	Phvul.002G177600.1	33689194	33698235	0.996648	+	auxin response factor 8			SNP	Position	MAF
Pv02	Phvul.002G177700.1	33705036	33705886	0.988997	+	Ribosomal L38e protein family			ss715648476	34694883	0.22
Pv02	Phvul.002G177800.1	33713140	33716753	0.97813	+	Remorin family protein
Pv02	Phvul.002G177900.1	33739191	33743625	0.951258	+	-
Pv02	Phvul.002G178000.1	33747417	33753204	0.941679	+	Metallo-hydrolase/oxidoreductase superfamily protein
Pv02	Phvul.002G178100.2	33771698	33775288	0.919595	+	Chaperone DnaJ-domain superfamily protein
Pv02	Phvul.002G178200.1	33775672	33791309	0.903574	+	IAP-like protein 1
Pv02	Phvul.002G178300.1	33795282	33795912	0.898971	+	-
Pv02	Phvul.002G178400.1	33806579	33810307	0.884576	+	CBL-interacting protein kinase 23
Pv02	Phvul.002G178500.1	33811852	33812689	0.882194	+	Polynucleotidyl transferase, ribonuclease H-like superfamily protein
Pv02	Phvul.002G178600.1	33818964	33819270	0.875613	+	Polynucleotidyl transferase, ribonuclease H-like superfamily protein
Pv02	Phvul.002G178700.1	33824346	33825382	0.869501	+	Polynucleotidyl transferase, ribonuclease H-like superfamily protein
Pv02	Phvul.002G178800.1	33832900	33833728	0.861155	+	Polynucleotidyl transferase, ribonuclease H-like superfamily protein
Pv02	Phvul.002G178901.1	33842964	33851283	0.8436	+	glycerol-3-phosphate acyltransferase 9
Pv02	Phvul.002G179000.1	33852189	33853017	0.841866	+	Polynucleotidyl transferase, ribonuclease H-like superfamily protein
Pv02	Phvul.002G179100.1	33857098	33857935	0.836948	+	Polynucleotidyl transferase, ribonuclease H-like superfamily protein
Pv02	Phvul.002G179200.1	33862260	33863097	0.831786	+	Polynucleotidyl transferase, ribonuclease H-like superfamily protein
Pv02	Phvul.002G179300.1	33868525	33869362	0.825521	+	Polynucleotidyl transferase, ribonuclease H-like superfamily protein
Pv02	Phvul.002G179400.1	33874463	33874712	0.820171	+	-
Pv02	Phvul.002G179500.1	33877918	33885538	0.809345	+	RNA helicase 1
Pv02	Phvul.002G179600.1	33888075	33890969	0.803914	+	CBL-interacting protein kinase 9
Pv02	Phvul.002G179700.1	33891632	33901038	0.793845	+	-
Pv02	Phvul.002G179800.1	33909038	33909688	0.785195	+	-
Pv02	Phvul.002G179900.1	33922375	33932821	0.762062	+	vacuolar proton ATPase A2
Pv02	Phvul.002G179966.1	33940643	33941039	0.753844	+	Plant invertase/pectin methylesterase inhibitor superfamily protein
Pv02	Phvul.002G180032.1	33941063	33941315	0.753568	+	Plant invertase/pectin methylesterase inhibitor superfamily protein
Pv02	Phvul.002G180100.1	33943415	33945935	0.748948	+	Tetratricopeptide repeat (TPR)-like superfamily protein
Pv02	Phvul.002G180200.1	33950252	33956807	0.738076	+	inositol transporter 2
Pv02	Phvul.002G180300.1	33972895	33980902	0.713981	+	Aldolase-type TIM barrel family protein
Pv02	Phvul.002G180400.1	33983200	33999145	0.695738	+	ornithine-delta-aminotransferase
Pv02	Phvul.002G180500.1	34013434	34022945	0.671938	+	RNA-binding KH domain-containing protein
Pv02	Phvul.002G180600.1	34030118	34030556	0.664327	+	-
Pv02	Phvul.002G180700.1	34031456	34033377	0.661506	+	Tetratricopeptide repeat (TPR)-like superfamily protein
Pv02	Phvul.002G180800.1	34056670	34057581	0.637302	+	BON association protein 2
Pv02	Phvul.002G180900.1	34069641	34070255	0.624628	+	BON association protein 2
Pv02	Phvul.002G181000.1	34089144	34089495	0.605388	+	-
Pv02	Phvul.002G181100.1	34094515	34094758	0.600125	+	Calcium-binding EF-hand family protein
Pv02	Phvul.002G181150.1	34096981	34098272	0.596611	+	-
Pv02	Phvul.002G181200.1	34101453	34104922	0.589961	+	DNAse I-like superfamily protein
Pv02	Phvul.002G181300.2	34124074	34129945	0.564938	+	purple acid phosphatase 3
Pv02	Phvul.002G181400.1	34133176	34135487	0.559396	+	geranylgeranyl reductase
Pv02	Phvul.002G181500.1	34142565	34148754	0.546129	+	purple acid phosphatase 8
Pv02	Phvul.002G181600.1	34148104	34155030	0.539853	+	2-oxoglutarate (2OG) and Fe(II)-dependent oxygenase superfamily protein
Pv02	Phvul.002G181700.1	34159561	34159789	0.535094	+	-
Pv02	Phvul.002G181800.1	34162184	34168064	0.526819	+	hydroxyproline-rich glycoprotein family protein
Pv02	Phvul.002G181900.1	34181894	34212741	0.482142	+	DNA topoisomerase, type IA, core
Pv02	Phvul.002G182000.1	34218077	34220890	0.473993	+	xyloglucan endotransglucosylase/hydrolase 28
Pv02	Phvul.002G182100.1	34239419	34240627	0.454256	+	Cytochrome b561/ferric reductase transmembrane protein family
Pv02	Phvul.002G182200.1	34243794	34248304	0.446579	+	Protein of unknown function (DUF1423)
Pv02	Phvul.002G182400.1	34253930	34257447	0.437436	+	zinc finger protein 4
Pv02	Phvul.002G182500.1	34278242	34281373	0.41351	+	Protein kinase superfamily protein
Pv02	Phvul.002G182600.1	34286636	34296797	0.398086	+	Protein of unknown function (DUF789)
Pv02	Phvul.002G182700.1	34297049	34301299	0.393584	+	cytochrome P45-, family 77, subfamily A, polypeptide 5 pseudogene
Pv02	Phvul.002G182800.1	34323162	34326721	0.368162	+	Ribosomal protein S24/S35, mitochondrial
Pv02	Phvul.002G182900.1	34335623	34339189	0.355694	+	Protein kinase superfamily protein
Pv02	Phvul.002G183000.1	34354699	34358777	0.336106	+	Protein of unknown function, DUF593
Pv02	Phvul.002G183100.1	34370480	34378017	0.316866	+	ENTH/ANTH/VHS superfamily protein
Pv02	Phvul.002G183200.1	34383752	34385842	0.309041	+	inorganic carbon transport protein-related
Pv02	Phvul.002G183300.1	34386081	34392004	0.302879	+	Protein of unknown function DUF2359, transmembrane
Pv02	Phvul.002G183400.1	34403189	34404179	0.290704	+	MADS-box transcription factor family protein
Pv02	Phvul.002G183450.1	34407409	34410148	0.284735	+	zinc finger protein-related
Pv02	Phvul.002G183500.1	34414442	34418557	0.276326	+	Ubiquitin-conjugating enzyme family protein
Pv02	Phvul.002G183600.2	34419867	34422386	0.272497	+	Protein of unknown function (DUF3317)
Pv02	Phvul.002G183700.1	34421844	34422455	0.272428	+	-
Pv02	Phvul.002G183800.1	34426044	34427997	0.266886	+	Tetratricopeptide repeat (TPR)-like superfamily protein
Pv02	Phvul.002G183900.2	34428902	34439086	0.255797	+	senescence-related gene 1
Pv02	Phvul.002G184000.1	34446709	34447897	0.246986	+	ENTH/VHS/GAT family protein
Pv02	Phvul.002G184100.1	34465643	34467876	0.227007	+	-
Pv02	Phvul.002G184200.1	34468079	34481795	0.213088	+	ZIP metal ion transporter family
Pv02	Phvul.002G184300.1	34495832	34497370	0.197513	+	Chalcone and stilbene synthase family protein
Pv02	Phvul.002G184400.1	34503834	34506648	0.188235	+	senescence-related gene 1
Pv02	Phvul.002G184500.2	34518079	34519970	0.174913	+	basic pentacysteine 2
Pv02	Phvul.002G184700.1	34552414	34555140	0.139743	+	C2H2-like zinc finger protein
Pv02	Phvul.002G184800.1	34581233	34585239	0.109644	+	BRI1-like 2
Pv02	Phvul.002G184900.1	34607468	34617874	0.077009	+	Endomembrane protein 7- protein family
Pv02	Phvul.002G185000.1	34613243	34614758	0.080125	+	-
Pv02	Phvul.002G185150.1	34625604	34668002	0.026881		sodium proton exchanger, putative (NHX7) (SOS1)
Pv02	Phvul.002G185300.1	34690694	34695628	-0.000745		potassium transporter 1
Pv02	Phvul.002G185400.1	34762841	34764750	0.069867	-	-
Pv02	Phvul.002G185500.1	34767132	34771111	0.076228	-	ASH1-related protein 2
Pv02	Phvul.002G185600.1	34785495	34792940	0.098057	-	peptide transporter 2
Pv02	Phvul.002G185700.1	34794743	34800460	0.105577	-	peptide transporter 2
Pv02	Phvul.002G185800.1	34817129	34819288	0.124405	-	glutamate decarboxylase
Pv02	Phvul.002G185900.1	34830313	34832505	0.137622	-	glutamate decarboxylase
Pv02	Phvul.002G186000.1	34836878	34838695	0.143812	-	glutamate decarboxylase
Pv02	Phvul.002G186100.1	34841421	34848885	0.154002	-	sequence-specific DNA binding transcription factors;DNA binding;DNA binding
Pv02	Phvul.002G186200.2	34858349	34864576	0.169693	-	tobamovirus multiplication protein 3
Pv02	Phvul.002G186300.1	34873101	34877094	0.182211	-	CCCH-type zinc finger family protein
Pv02	Phvul.002G186400.2	34887476	34897693	0.20281	-	Remorin family protein
Pv02	Phvul.002G186600.1	34918718	34919744	0.224861	-	mitogen-activated protein kinase kinase kinase 21
Pv02	Phvul.002G186700.1	34930806	34933062	0.238179	-	Tetratricopeptide repeat (TPR)-like superfamily protein
Pv02	Phvul.002G186800.5	34937766	34945252	0.250369	-	-
Pv02	Phvul.002G186900.1	34947078	34951425	0.256542	-	vacuolar ATPase subunit F family protein
Pv02	Phvul.002G187000.1	34969009	34970288	0.275405	-	Protein prenylyltransferase superfamily protein
Pv02	Phvul.002G187100.1	34970325	34971715	0.276832	-	-
Pv02	Phvul.002G187200.1	34977914	34979627	0.284744	-	-
Pv02	Phvul.002G187300.1	34985451	34990279	0.295396	-	Leucine-rich repeat transmembrane protein kinase
Pv02	Phvul.002G187400.1	34995437	34996207	0.301324	-	-
Pv02	Phvul.002G187500.2	34997873	35000194	0.305311	-	FK5-6-binding protein 13
Pv02	Phvul.002G187600.1	35003660	35006830	0.311947	-	-
Pv02	Phvul.002G187700.1	35017174	35018868	0.323985	-	cytochrome P45-, family 81, subfamily D, polypeptide 8
Pv02	Phvul.002G187800.1	35023060	35025077	0.330194	-	cytochrome P45-, family 81, subfamily D, polypeptide 8
Pv02	Phvul.002G187900.1	35044709	35051709	0.356826	-	homeodomain GLABROUS 12
Pv02	Phvul.002G187950.1	35059871	35062124	0.367241	-	basic helix-loop-helix (bHLH) DNA-binding superfamily protein
Pv02	Phvul.002G188000.1	35065253	35071769	0.376886	-	Y-family DNA polymerase H
Pv02	Phvul.002G188100.1	35075517	35081360	0.386477	-	-
Pv02	Phvul.002G188200.1	35082505	35084581	0.389698	-	-
Pv02	Phvul.002G188300.1	35098362	35099667	0.404784	-	F-box family protein
Pv02	Phvul.002G188400.1	35103363	35109090	0.414207	-	NAD(P)-binding Rossmann-fold superfamily protein
Pv02	Phvul.002G188500.1	35111541	35116421	0.421538	-	Nucleotide-diphospho-sugar transferase family protein
Pv02	Phvul.002G188600.1	35129932	35135295	0.440412	-	cellulose synthase A4
Pv02	Phvul.002G188700.1	35141844	35144694	0.449811	-	Pectin lyase-like superfamily protein
Pv02	Phvul.002G188800.1	35149325	35152755	0.457872	-	lysm domain GPI-anchored protein 2 precursor
Pv02	Phvul.002G188900.1	35163437	35170886	0.476003	-	myo-inositol oxygenase 4
Pv02	Phvul.002G189000.1	35185926	35190962	0.496079	-	myo-inositol oxygenase 4
Pv02	Phvul.002G189100.1	35206876	35208635	0.513752	-	myo-inositol oxygenase 4
Pv02	Phvul.002G189200.1	35226139	35226781	0.531898	-	RING/U-box superfamily protein
Pv02	Phvul.002G189300.2	35233963	35235289	0.540406	-	1-cysteine peroxiredoxin 1
Pv02	Phvul.002G189400.1	35244485	35247360	0.552477	-	Pectin lyase-like superfamily protein
Pv02	Phvul.002G189500.1	35259963	35262292	0.567409	-	RNA-binding (RRM/RBD/RNP motifs) family protein
Pv02	Phvul.002G189600.1	35263808	35270714	0.575831	-	methyltransferases
Pv02	Phvul.002G189700.1	35277202	35293702	0.598819	-	ubiquitin-protein ligase 1
Pv02	Phvul.002G189800.1	35313671	35320348	0.625465	-	6,7-dimethyl-8-ribityllumazine synthase / DMRL synthase / lumazine synthase / riboflavin synthase
Pv02	Phvul.002G189900.1	35325523	35326255	0.631372	-	VQ motif-containing protein
Pv02	Phvul.002G190000.1	35343682	35349617	0.654734	-	copper-exporting ATPase / responsive-to-antagonist 1 / copper-transporting ATPase (RAN1)
Pv02	Phvul.002G190100.1	35369652	35371012	0.676129	-	Ribosomal L27e protein family
Pv02	Phvul.002G190200.2	35371867	35376993	0.68211	-	thioredoxin O1
Pv02	Phvul.002G190300.1	35381176	35382650	0.687767	-	RNA-binding KH domain-containing protein
Pv02	Phvul.002G190400.1	35387890	35389984	0.695101	-	Ribosomal protein L35Ae family protein
Pv02	Phvul.002G190500.1	35399965	35403013	0.70813	-	PLATZ transcription factor family protein
Pv02	Phvul.002G190600.1	35406220	35412347	0.717464	-	Inositol monophosphatase family protein
Pv02	Phvul.002G190700.1	35414870	35426371	0.731488	-	N-acetylglucosamine-1-phosphate uridylyltransferase 1
Pv02	Phvul.002G190800.1	35419686	35420509	0.725626	-	-
Pv02	Phvul.002G190900.1	35435501	35439098	0.744215	-	FtsH extracellular protease family
Pv02	Phvul.002G191000.1	35440464	35443242	0.748359	-	Tetratricopeptide repeat (TPR)-like superfamily protein
Pv02	Phvul.002G191100.1	35454022	35464287	0.769404	-	K+ uptake permease 11
Pv02	Phvul.002G191200.1	35475415	35475905	0.781022	-	-
Pv02	Phvul.002G191300.1	35483620	35504337	0.809454	-	chromatin remodeling 4
Pv02	Phvul.002G191400.1	35540610	35543791	0.848908	-	-
Pv02	Phvul.002G191500.1	35550215	35553534	0.858651	-	Transducin/WD4- repeat-like superfamily protein
Pv02	Phvul.002G191600.2	35555729	35562770	0.867887	-	glycerol-3-phosphate acyltransferase 9
Pv02	Phvul.002G191700.1	35563883	35564728	0.869845	-	Polynucleotidyl transferase, ribonuclease H-like superfamily protein
Pv02	Phvul.002G191800.1	35576060	35576888	0.882005	-	Polynucleotidyl transferase, ribonuclease H-like superfamily protein
Pv02	Phvul.002G191900.1	35583533	35584310	0.889427	-	Polynucleotidyl transferase, ribonuclease H-like superfamily protein
Pv02	Phvul.002G192000.1	35587160	35589198	0.894315	-	glycerol-3-phosphate acyltransferase 9
Pv02	Phvul.002G192100.1	35590442	35591270	0.896387	-	Polynucleotidyl transferase, ribonuclease H-like superfamily protein
Pv02	Phvul.002G192200.1	35597962	35598800	0.903917	-	Polynucleotidyl transferase, ribonuclease H-like superfamily protein
Pv02	Phvul.002G192300.1	35610493	35611330	0.916447	-	Polynucleotidyl transferase, ribonuclease H-like superfamily protein
Pv02	Phvul.002G192400.1	35617051	35617879	0.922996	-	Polynucleotidyl transferase, ribonuclease H-like superfamily protein
Pv02	Phvul.002G192500.1	35621340	35622141	0.927258	-	Polynucleotidyl transferase, ribonuclease H-like superfamily protein
Pv02	Phvul.002G192600.1	35623319	35625560	0.930677	-	glycerol-3-phosphate acyltransferase 9
Pv02	Phvul.002G192900.1	35640287	35641100	0.946217	-	Polynucleotidyl transferase, ribonuclease H-like superfamily protein
Pv02	Phvul.002G192950.1	35646471	35647332	0.952449	-	Polynucleotidyl transferase, ribonuclease H-like superfamily protein
Pv02	Phvul.002G193000.1	35651704	35652537	0.957654	-	Polynucleotidyl transferase, ribonuclease H-like superfamily protein
Pv02	Phvul.002G192700.1	35662677	35663505	0.968622	-	Polynucleotidyl transferase, ribonuclease H-like superfamily protein
Pv02	Phvul.002G192901.1	35665169	35672318	0.977435	-	glycerol-3-phosphate acyltransferase 9
Pv02	Phvul.002G193100.1	35682006	35682843	0.98796	-	Polynucleotidyl transferase, ribonuclease H-like superfamily protein
Pv02	Phvul.002G193200.1	35686576	35701623	1.00674	-	P-loop containing nucleoside triphosphate hydrolases superfamily protein

## Sheet: Pv5 (Cluster 5 SNPs)
Chr	Gene	Start	End	Disctance (Mb)	Orientation	Function
Chr05	Phvul.005G078101.1	16682105	16693118	2.37098	-	Sodium Bile acid symporter family			SNP	Position	MAF
Chr05	Phvul.005G075700.1	16714885	16719912	2.3382	-	-			ss715651081	17674539	0.27
Chr05	Phvul.005G075600.1	16799379	16807933	2.25371	-	Nucleoporin autopeptidase			ss715650835	18409304	0.228758
Chr05	Phvul.005G080200.1	17080293	17082521	1.9728	-	WRKY DNA-binding protein 7-			ss715650268	18544828	0.27
Chr05	Phvul.005G080300.1	17099482	17102219	1.95361	-	WRKY DNA-binding protein 7-			ss715648523	20284767	0.248366
Chr05	Phvul.005G080400.1	17210655	17212107	1.84243	-	WRKY DNA-binding protein 7-			ss715648514	20352006	0.248366
Chr05	Phvul.005G080500.1	17250915	17251796	1.80217	-	-			average	1.90531e+07
Chr05	Phvul.005G081000.1	17378272	17383101	1.67482	-	NHL domain-containing protein
Chr05	Phvul.005G078800.1	17579844	17581666	1.47324	-	Leucine-rich repeat transmembrane protein kinase
Chr05	Phvul.005G079500.1	17600148	17603623	1.45294	-	-
Chr05	Phvul.005G079400.1	17696916	17701110	1.35617	-	BES1/BZR1 homolog 4
Chr05	Phvul.005G079300.1	17757191	17759713	1.2959	-	translocon at the inner envelope membrane of chloroplasts 2--IV
Chr05	Phvul.005G079200.1	17777972	17786545	1.27512	-	-
Chr05	Phvul.005G079100.1	17787293	17800554	1.2658	-	Leucine-rich repeat transmembrane protein kinase
Chr05	Phvul.005G079000.1	18010151	18011163	1.04294	-	Leucine-rich repeat transmembrane protein kinase
Chr05	Phvul.005G078900.2	18026528	18049346	1.02656	-	Leucine-rich repeat transmembrane protein kinase
Chr05	Phvul.005G076600.1	18222886	18227314	0.830203	-	NAD(H) kinase 3
Chr05	Phvul.005G076700.1	18235875	18239674	0.817214	-	light-regulated zinc finger protein 1
Chr05	Phvul.005G076800.1	18282053	18288148	0.771036	-	Protein of unknown function DUF92, transmembrane
Chr05	Phvul.005G076901.1	18359746	18362192	0.693343	-	anaphase-promoting complex/cyclosome 11
Chr05	Phvul.005G077000.1	18376462	18376992	0.676627	-	-
Chr05	Phvul.005G077100.1	18412479	18415782	0.64061	-	receptor like protein 56
Chr05	Phvul.005G077200.1	18448015	18449991	0.605074	-	TRICHOME BIREFRINGENCE-LIKE 42
Chr05	Phvul.005G077300.1	18531294	18536897	0.521795	-	TRICHOME BIREFRINGENCE-LIKE 41
Chr05	Phvul.005G077400.1	18656086	18667220	0.397003	-	Leucine-rich repeat transmembrane protein kinase
Chr05	Phvul.005G077450.1	18667814	18677999	0.385275	-	-
Chr05	Phvul.005G077500.1	18684050	18693590	0.369039	-	Leucine-rich repeat transmembrane protein kinase
Chr05	Phvul.005G077600.1	18762076	18773361	0.291013	-	Leucine-rich repeat transmembrane protein kinase
Chr05	Phvul.005G077701.1	18792036	18801382	0.261053	-	Leucine-rich repeat transmembrane protein kinase
Chr05	Phvul.005G077800.1	18818250	18819756	0.234839	-	-
Chr05	Phvul.005G077900.1	18842246	18857043	0.210843	-	Leucine-rich repeat transmembrane protein kinase
Chr05	Phvul.005G078000.1	18876483	18885196	0.176606	-	Leucine-rich repeat transmembrane protein kinase
Chr05	Phvul.005G078100.2	19063261	19095415	0.0101722		Leucine-rich repeat transmembrane protein kinase
Chr05	Phvul.005G078300.1	19115326	19118583	0.0622372	+	translocon at the inner envelope membrane of chloroplasts 2--IV
Chr05	Phvul.005G078400.1	19119849	19132685	0.0667602	+	Leucine-rich repeat transmembrane protein kinase
Chr05	Phvul.005G078500.1	19167041	19176448	0.113952	+	Leucine-rich repeat transmembrane protein kinase
Chr05	Phvul.005G079733.1	19324432	19355247	0.271343	+	Leucine-rich repeat transmembrane protein kinase
Chr05	Phvul.005G080966.1	19410367	19411389	0.357278	+	Leucine-rich repeat transmembrane protein kinase
Chr05	Phvul.005G082200.1	19485596	19490141	0.432507	+	tubby like protein 7
Chr05	Phvul.005G082100.1	19563832	19565694	0.510743	+	-
Chr05	Phvul.005G082000.2	19659847	19670398	0.606758	+	-
Chr05	Phvul.005G081900.1	19687863	19689178	0.634774	+	-
Chr05	Phvul.005G081800.1	19761568	19762294	0.708479	+	C2H2 and C2HC zinc fingers superfamily protein
Chr05	Phvul.005G081700.2	19806922	19807726	0.753833	+	-
Chr05	Phvul.005G081600.1	19809148	19817708	0.756059	+	UDP-Glycosyltransferase superfamily protein
Chr05	Phvul.005G081500.1	19819967	19822203	0.766878	+	pathogenesis-related family protein
Chr05	Phvul.005G081400.1	19832938	19836858	0.779849	+	RAB GTPase homolog A1B
Chr05	Phvul.005G081300.1	19869336	19869784	0.816247	+	-
Chr05	Phvul.005G081200.1	19908401	19913381	0.855312	+	Plant protein of unknown function (DUF641)
Chr05	Phvul.005G081100.1	20158124	20161868	1.10504	+	SecY protein transport family protein
Chr05	Phvul.005G080900.1	20433763	20438452	1.38067	+	Ubiquitin domain-containing protein
Chr05	Phvul.005G080800.1	20455164	20460919	1.40208	+	DNA-directed DNA polymerases
Chr05	Phvul.005G080700.1	20461397	20467823	1.40831	+	gamma-glutamyl hydrolase 2
Chr05	Phvul.005G080600.1	20469792	20474197	1.4167	+	gamma-glutamyl hydrolase 1
Chr05	Phvul.005G071700.1	20559673	20563466	1.50658	+	Core-2/I-branching beta-1,6-N-acetylglucosaminyltransferase family protein
Chr05	Phvul.005G071800.6	20584861	20590100	1.53177	+	SPA1-related 3
Chr05	Phvul.005G071900.1	20623739	20631323	1.57065	+	Protein kinase superfamily protein
Chr05	Phvul.005G072000.1	20648686	20657608	1.5956	+	Protein of unknown function (DUF616)
Chr05	Phvul.005G072100.1	20694833	20696001	1.64174	+	-
Chr05	Phvul.005G072200.1	20719705	20723149	1.66662	+	P-loop containing nucleoside triphosphate hydrolases superfamily protein
Chr05	Phvul.005G072300.1	20773065	20779028	1.71998	+	ubiquitin-conjugating enzyme 25
Chr05	Phvul.005G072400.1	20799387	20800524	1.7463	+	histone H4
Chr05	Phvul.005G072500.1	20815215	20819432	1.76213	+	proton pump interactor 1
Chr05	Phvul.005G072600.1	20839595	20842677	1.78651	+	RNA-binding S4 domain-containing protein
Chr05	Phvul.005G072700.1	20869506	20870230	1.81642	+	Stigma-specific Stig1 family protein
Chr05	Phvul.005G072800.1	20892257	20896289	1.83917	+	lipoic acid synthase 1
Chr05	Phvul.005G072900.1	21004250	21011898	1.95116	+	haloacid dehalogenase-like hydrolase family protein
Chr05	Phvul.005G073000.1	21017684	21018529	1.9646	+	VQ motif-containing protein
Chr05	Phvul.005G082300.3	21283168	21303803	2.23008	+	histone acetyltransferase of the CBP family 12
Chr05	Phvul.005G082401.1	21342476	21364270	2.28939	+	Plasma-membrane choline transporter family protein

## Sheet: Pv5 ss715649874
Chr	Gene	Start	End	Disctance (Mb)	Orientation	Function
Chr05	Phvul.005G092200.1	22939412	22942997	0.79425	-	gibberellin 2-oxidase 8			SNP	Position	MAF
Chr05	Phvul.005G092218.1	23193196	23196136	0.541111	-	-			ss715649874	23737247	0.29
Chr05	Phvul.005G089200.1	23543849	23546418	0.190829	-	Auxin-responsive GH3 family protein
Chr05	Phvul.005G091300.2	23812385	23818269	0.081022	-	homolog of yeast autophagy 18 (ATG18) F
Chr05	Phvul.005G091400.1	23969590	23978691	0.232343	+	-
Chr05	Phvul.005G091500.1	23979648	23983854	0.242401	+	Transducin/WD4- repeat-like superfamily protein
Chr05	Phvul.005G091600.1	23987140	23987933	0.249893	+	-
Chr05	Phvul.005G091700.1	23989062	23990136	0.251815	+	-
Chr05	Phvul.005G091818.1	23996990	23997206	0.259743	+	-
Chr05	Phvul.005G091800.1	24000848	24007690	0.263601	+	Tetratricopeptide repeat (TPR)-like superfamily protein
Chr05	Phvul.005G091900.1	24020743	24021929	0.283496	+	Late embryogenesis abundant (LEA) hydroxyproline-rich glycoprotein family
Chr05	Phvul.005G092000.1	24085798	24089228	0.348551	+	gibberellin 2-oxidase 8
Chr05	Phvul.005G092100.1	24099291	24099705	0.362044	+	hapless 8

## Sheet: Pv5 ss715646996
Chr	Gene	Start	End	Disctance (Mb)	Orientation	Function
Chr05	Phvul.005G114400.1	34487145	34488331	0.984778	-	-			SNP	Position	MAF
Chr05	Phvul.005G114500.1	34490599	34493734	0.979375	-	RING-box 1			ss715646996	35473109	0.25
Chr05	Phvul.005G114600.1	34525630	34532360	0.940749	-	homeodomain GLABROUS 2
Chr05	Phvul.005G114700.1	34549631	34551497	0.921612	-	-
Chr05	Phvul.005G114800.2	34554624	34560142	0.912967	-	glutamate receptor 3.4
Chr05	Phvul.005G114900.1	34562954	34568120	0.904989	-	glutamate receptor 5
Chr05	Phvul.005G115000.1	34572751	34577499	0.89561	-	MATE efflux family protein
Chr05	Phvul.005G115100.1	34598666	34607661	0.865448	-	aconitase 3
Chr05	Phvul.005G115200.1	34622604	34623411	0.849698	-	-
Chr05	Phvul.005G115300.1	34653416	34657726	0.815383	-	Galactosyltransferase family protein
Chr05	Phvul.005G115400.1	34708234	34713941	0.759168	-	alkenal reductase
Chr05	Phvul.005G115500.1	34728588	34732366	0.740743	-	myb domain protein 1-1
Chr05	Phvul.005G115600.1	34784370	34790188	0.682921	-	arogenate dehydratase 1
Chr05	Phvul.005G115650.1	34795497	34798055	0.675054	-	-
Chr05	Phvul.005G115700.1	34817573	34824526	0.648583	-	Helicase protein with RING/U-box domain
Chr05	Phvul.005G115800.1	34826024	34828290	0.644819	-	B-cell receptor-associated 31-like
Chr05	Phvul.005G115900.1	34830435	34831635	0.641474	-	mitogen-activated protein kinase kinase kinase 15
Chr05	Phvul.005G116000.1	34849822	34852957	0.620152	-	WRKY family transcription factor
Chr05	Phvul.005G116100.1	34877923	34881291	0.591818	-	alpha/beta-Hydrolases superfamily protein
Chr05	Phvul.005G116200.1	34899295	34903096	0.570013	-	cellulose synthase-like B4
Chr05	Phvul.005G116300.1	34928988	34932748	0.540361	-	cellulose synthase-like B4
Chr05	Phvul.005G116400.1	34957177	34960719	0.51239	-	cellulose synthase-like B3
Chr05	Phvul.005G116450.1	34978613	34982473	0.490636	-	cellulose synthase-like B4
Chr05	Phvul.005G116501.1	35008349	35016525	0.456584	-	cellulose synthase-like B3
Chr05	Phvul.005G116551.1	35029074	35034296	0.438813	-	cellulose synthase-like B4
Chr05	Phvul.005G116600.1	35043972	35046282	0.426827	-	Protein of unknown function (DUF1-68)
Chr05	Phvul.005G116700.1	35052363	35056486	0.416623	-	cellulose synthase-like B4
Chr05	Phvul.005G116800.1	35056673	35062448	0.410661	-	hydroperoxide lyase 1
Chr05	Phvul.005G116900.1	35082964	35086912	0.386197	-	-
Chr05	Phvul.005G117000.1	35092900	35096157	0.376952	-	Acid phosphatase/vanadium-dependent haloperoxidase-related protein
Chr05	Phvul.005G117100.1	35097286	35101401	0.371708	-	PIN domain-like family protein
Chr05	Phvul.005G117200.1	35105074	35115678	0.357431	-	P-loop containing nucleoside triphosphate hydrolases superfamily protein
Chr05	Phvul.005G117300.1	35126403	35128802	0.344307	-	-
Chr05	Phvul.005G117400.1	35138025	35142321	0.330788	-	RING-H2 group F2A
Chr05	Phvul.005G117500.1	35151152	35154731	0.318378	-	FASCICLIN-like arabinogalactan protein 17 precursor
Chr05	Phvul.005G117600.1	35174316	35183295	0.289814	-	Plant-specific transcription factor YABBY family protein
Chr05	Phvul.005G117700.1	35188602	35203364	0.269745	-	ubiquitin-specific protease 8
Chr05	Phvul.005G117800.1	35216534	35219354	0.253755	-	MD-2-related lipid recognition domain-containing protein / ML domain-containing protein
Chr05	Phvul.005G117833.1	35238314	35243275	0.229834	-	cellulose synthase-like B4
Chr05	Phvul.005G117866.1	35296931	35299686	0.173423	-	MD-2-related lipid recognition domain-containing protein / ML domain-containing protein
Chr05	Phvul.005G117900.1	35309249	35314337	0.158772	-	NB-ARC domain-containing disease resistance protein
Chr05	Phvul.005G118000.1	35323980	35327519	0.14559	-	Protein kinase superfamily protein
Chr05	Phvul.005G118100.1	35332270	35334582	0.138527	-	DNAJ homologue 2
Chr05	Phvul.005G118200.1	35339861	35346347	0.126762	-	IQ-domain 5
Chr05	Phvul.005G118301.1	35348163	35351017	0.122092	-	Core-2/I-branching beta-1,6-N-acetylglucosaminyltransferase family protein
Chr05	Phvul.005G118400.1	35355445	35359715	0.113394	-	Outer membrane OMP85 family protein
Chr05	Phvul.005G118500.1	35367872	35369270	0.103839	-	mitochondrial editing factor 2-
Chr05	Phvul.005G118600.1	35370406	35375350	0.097759	-	Cytidine/deoxycytidylate deaminase family protein
Chr05	Phvul.005G118700.1	35384701	35396156	0.076953	-	BRI1 suppressor 1 (BSU1)-like 3
Chr05	Phvul.005G118800.1	35396332	35401331	0.071778	-	Chaperone DnaJ-domain superfamily protein
Chr05	Phvul.005G118900.1	35405001	35406887	0.066222	-	Protein of unknown function (DUF3-49)
Chr05	Phvul.005G119000.1	35425826	35434184	0.038925	-	mitochondrial editing factor 2-
Chr05	Phvul.005G119100.1	35436212	35437697	0.035412	-	plant U-box 23
Chr05	Phvul.005G119200.1	35452777	35454167	0.018942	-	plant U-box 23
Chr05	Phvul.005G119300.3	35459557	35465739	0.00737	-	BEL1-like homeodomain 1
Chr05	Phvul.005G119400.1	35551490	35558761	0.085652	+	transcription factor-related
Chr05	Phvul.005G119500.1	35552054	35552159	0.07905	+	conserved peptide upstream open reading frame 6
Chr05	Phvul.005G119600.1	35565013	35565262	0.092153	+	-
Chr05	Phvul.005G119700.1	35599260	35601840	0.128731	+	Aluminium activated malate transporter family protein
Chr05	Phvul.005G119800.1	35620552	35622851	0.149742	+	ankyrin repeat family protein
Chr05	Phvul.005G119900.1	35628948	35631030	0.157921	+	Ankyrin repeat family protein
Chr05	Phvul.005G120000.1	35638822	35642253	0.169144	+	Biotin/lipoate A/B protein ligase family
Chr05	Phvul.005G120100.1	35646240	35648759	0.17565	+	Pollen Ole e 1 allergen and extensin family protein
Chr05	Phvul.005G120200.1	35652797	35656625	0.183516	+	histone deacetylase 8
Chr05	Phvul.005G120300.1	35661562	35665586	0.192477	+	Leucine-rich repeat protein kinase family protein
Chr05	Phvul.005G120400.1	35667931	35669476	0.196367	+	Tetratricopeptide repeat (TPR)-like superfamily protein
Chr05	Phvul.005G120500.1	35669788	35670739	0.19763	+	Tetratricopeptide repeat (TPR)-like superfamily protein
Chr05	Phvul.005G120600.1	35671512	35672073	0.198964	+	CLAVATA3
Chr05	Phvul.005G120700.1	35687700	35695665	0.222556	+	NIMA (never in mitosis, gene A)-related 6
Chr05	Phvul.005G120800.2	35698157	35699262	0.226153	+	Late embryogenesis abundant (LEA) hydroxyproline-rich glycoprotein family
Chr05	Phvul.005G120900.2	35710311	35711129	0.23802	+	Late embryogenesis abundant (LEA) hydroxyproline-rich glycoprotein family
Chr05	Phvul.005G121000.1	35723908	35724595	0.251486	+	ovate family protein 6
Chr05	Phvul.005G121100.1	35735087	35736504	0.263395	+	Polynucleotidyl transferase, ribonuclease H-like superfamily protein
Chr05	Phvul.005G121200.1	35770457	35771891	0.298782	+	-
Chr05	Phvul.005G121300.1	35798750	35800189	0.32708	+	-
Chr05	Phvul.005G121400.1	35830093	35831520	0.358411	+	-
Chr05	Phvul.005G121500.1	35882296	35883297	0.410188	+	-
Chr05	Phvul.005G121600.1	35896440	35897125	0.424016	+	-
Chr05	Phvul.005G121700.1	35905202	35908669	0.43556	+	-
Chr05	Phvul.005G121800.2	35909076	35911899	0.43879	+	NTM1-like 8
Chr05	Phvul.005G121900.1	35916007	35917009	0.4439	+	F-box family protein
Chr05	Phvul.005G122000.1	35928229	35932513	0.459404	+	Leucine-rich repeat (LRR) family protein
Chr05	Phvul.005G122100.1	35935942	35941060	0.467951	+	decapping 1
Chr05	Phvul.005G122200.1	35946054	35947285	0.474176	+	Uncharacterised protein family (UPF-497)
Chr05	Phvul.005G122300.1	35947896	35952218	0.479109	+	Protein of unknown function (DUF1-22)
Chr05	Phvul.005G122400.1	35953809	35955609	0.4825	+	lycopene cyclase
Chr05	Phvul.005G122501.1	35959902	35961072	0.487963	+	NAC domain containing protein 61
Chr05	Phvul.005G122600.1	35987888	35989011	0.515902	+	Pollen Ole e 1 allergen and extensin family protein
Chr05	Phvul.005G122700.1	36000234	36000933	0.527824	+	Protein of unknown function, DUF584
Chr05	Phvul.005G122800.1	36006617	36009521	0.536412	+	-
Chr05	Phvul.005G122900.1	36012212	36012827	0.539718	+	germin-like protein 1-
Chr05	Phvul.005G123100.1	36031012	36035680	0.562571	+	nitrilase-like protein 1
Chr05	Phvul.005G123200.1	36039620	36040692	0.567583	+	Protein of unknown function (DUF3-49)
Chr05	Phvul.005G123300.2	36043892	36047412	0.574303	+	Rho GTPase activating protein with PAK-box/P21-Rho-binding domain
Chr05	Phvul.005G123400.1	36053255	36055519	0.58241	+	Calcium-binding EF-hand family protein
Chr05	Phvul.005G123600.1	36059078	36062903	0.589794	+	Glycosyl hydrolase superfamily protein
Chr05	Phvul.005G123500.1	36060208	36060364	0.587255	+	-
Chr05	Phvul.005G123700.1	36074163	36076099	0.60299	+	Ribosomal protein L1p/L1-e family
Chr05	Phvul.005G123800.1	36087410	36087806	0.614697	+	-
Chr05	Phvul.005G123900.2	36094572	36097459	0.62435	+	Homeodomain-like superfamily protein
Chr05	Phvul.005G124000.1	36104914	36107979	0.63487	+	-
Chr05	Phvul.005G124100.1	36113779	36120803	0.647694	+	bZIP transcription factor family protein
Chr05	Phvul.005G124200.1	36125361	36127721	0.654612	+	Basic-leucine zipper (bZIP) transcription factor family protein
Chr05	Phvul.005G124300.1	36133922	36137495	0.664386	+	alpha/beta-Hydrolases superfamily protein
Chr05	Phvul.005G124400.1	36141180	36143444	0.670335	+	Pentatricopeptide repeat (PPR) superfamily protein
Chr05	Phvul.005G124450.1	36145830	36147084	0.673975	+	ARM repeat superfamily protein
Chr05	Phvul.005G124501.1	36148906	36150028	0.676919	+	ARM repeat superfamily protein
Chr05	Phvul.005G124551.1	36150229	36151870	0.678761	+	ARM repeat superfamily protein
Chr05	Phvul.005G124600.1	36162994	36164412	0.691303	+	centroradialis
Chr05	Phvul.005G124700.1	36185750	36186233	0.713124	+	Sec-independent periplasmic protein translocase
Chr05	Phvul.005G124800.1	36197511	36201222	0.728113	+	WIP domain protein 3
Chr05	Phvul.005G124900.1	36202034	36202699	0.72959	+	-
Chr05	Phvul.005G125000.1	36217703	36219049	0.74594	+	A2-/AN1-like zinc finger family protein
Chr05	Phvul.005G125100.1	36225153	36231412	0.758303	+	AAA-type ATPase family protein
Chr05	Phvul.005G125200.1	36232828	36235459	0.76235	+	Tetratricopeptide repeat (TPR)-like superfamily protein
Chr05	Phvul.005G125300.2	36237352	36244712	0.771603	+	homolog of histone chaperone HIRA
Chr05	Phvul.005G125400.1	36270631	36276370	0.803261	+	Jojoba acyl CoA reductase-related male sterility protein
Chr05	Phvul.005G125500.1	36287483	36290841	0.817732	+	Jojoba acyl CoA reductase-related male sterility protein
Chr05	Phvul.005G125600.1	36292106	36299750	0.826641	+	proteinaceous RNase P 3
Chr05	Phvul.005G125700.1	36301115	36308841	0.835732	+	histidine-containing phosphotransmitter 1
Chr05	Phvul.005G125766.1	36309822	36316099	0.84299	+	NAD(P)-linked oxidoreductase superfamily protein
Chr05	Phvul.005G125832.1	36311523	36312726	0.839617	+	-
Chr05	Phvul.005G125900.1	36317456	36321046	0.847937	+	-
Chr05	Phvul.005G126000.1	36321983	36323717	0.850608	+	6-S acidic ribosomal protein family
Chr05	Phvul.005G126100.1	36325790	36332343	0.859234	+	cyclophilin71
Chr05	Phvul.005G126200.1	36335824	36337601	0.864492	+	cytochrome-c oxidases;electron carriers
Chr05	Phvul.005G126300.1	36358048	36358789	0.88568	+	C-repeat/DRE binding factor 2
Chr05	Phvul.005G126400.1	36388257	36389125	0.916016	+	Stress responsive A/B Barrel Domain
Chr05	Phvul.005G126500.1	36389596	36390093	0.916984	+	-
Chr05	Phvul.005G126600.1	36416124	36416925	0.943816	+	C-repeat/DRE binding factor 2
Chr05	Phvul.005G126700.1	36429653	36430556	0.957447	+	Plant protein of unknown function (DUF868)
Chr05	Phvul.005G126800.1	36442277	36444057	0.970948	+	Ribosomal protein L24e family protein
Chr05	Phvul.005G126900.1	36445431	36447239	0.97413	+	-
Chr05	Phvul.005G127000.1	36452040	36458454	0.985345	+	nucleobase-ascorbate transporter 12
Chr05	Phvul.005G127100.1	36470428	36472709	0.9996	+	arogenate dehydratase 6

## Sheet: Pv6 ss715645658
Chr	Gene	Start	End	Disctance (Mb)	Orientation	Function
Chr06	Phvul.006G171900.1	27492183	27495474	1.00073	-	plant U-box 17			SNP	Position	MAF
Chr06	Phvul.006G172000.1	27503801	27510169	0.989108	-	Ankyrin repeat family protein			ss715645658	28492909	0.22
Chr06	Phvul.006G172100.1	27513281	27514211	0.979628	-	FASCICLIN-like arabinogalactan-protein 11
Chr06	Phvul.006G172200.1	27522803	27523661	0.970106	-	FASCICLIN-like arabinogalactan-protein 11
Chr06	Phvul.006G172300.1	27525327	27529002	0.967582	-	Ankyrin repeat family protein
Chr06	Phvul.006G172400.1	27542362	27546734	0.950547	-	Ankyrin repeat family protein
Chr06	Phvul.006G172500.1	27554824	27556627	0.938085	-	Ankyrin repeat family protein
Chr06	Phvul.006G172601.1	27566840	27573033	0.926069	-	Ankyrin repeat family protein
Chr06	Phvul.006G172700.1	27576367	27583414	0.916542	-	Ankyrin repeat family protein
Chr06	Phvul.006G172800.1	27585778	27589904	0.907131	-	Ankyrin repeat family protein
Chr06	Phvul.006G172900.1	27597337	27604619	0.895572	-	AAA-type ATPase family protein
Chr06	Phvul.006G173000.1	27622313	27622870	0.870596	-	-
Chr06	Phvul.006G173100.1	27636910	27638098	0.855999	-	-
Chr06	Phvul.006G173200.1	27643280	27644380	0.849629	-	-
Chr06	Phvul.006G173300.1	27652742	27653895	0.840167	-	-
Chr06	Phvul.006G173400.1	27655305	27657222	0.837604	-	Pentatricopeptide repeat (PPR) superfamily protein
Chr06	Phvul.006G173500.1	27660088	27661496	0.832821	-	related to AP2 11
Chr06	Phvul.006G173600.1	27667019	27669397	0.82589	-	nodulin MtN21 /EamA-like transporter family protein
Chr06	Phvul.006G173700.1	27671871	27676243	0.821038	-	Transducin/WD4- repeat-like superfamily protein
Chr06	Phvul.006G173800.1	27677581	27678509	0.815328	-	Heavy metal transport/detoxification superfamily protein
Chr06	Phvul.006G173850.1	27680600	27681098	0.812309	-	-
Chr06	Phvul.006G173900.2	27684617	27685015	0.808292	-	-
Chr06	Phvul.006G174000.4	27690495	27694585	0.802414	-	-
Chr06	Phvul.006G174100.1	27701731	27703634	0.791178	-	receptor like protein 51
Chr06	Phvul.006G174200.1	27707813	27711099	0.785096	-	Pentatricopeptide repeat (PPR) superfamily protein
Chr06	Phvul.006G174300.2	27713102	27716122	0.779807	-	RING/FYVE/PHD zinc finger superfamily protein
Chr06	Phvul.006G174400.1	27720477	27725007	0.772432	-	Leucine-rich repeat protein kinase family protein
Chr06	Phvul.006G174500.1	27726438	27731073	0.766471	-	Protein kinase superfamily protein
Chr06	Phvul.006G174600.1	27737023	27741873	0.755886	-	O-fucosyltransferase family protein
Chr06	Phvul.006G174700.1	27744866	27748186	0.748043	-	Leucine-rich repeat protein kinase family protein
Chr06	Phvul.006G174800.1	27757694	27759942	0.735215	-	CBL-interacting protein kinase 12
Chr06	Phvul.006G174900.1	27766713	27768024	0.726196	-	CBL-interacting protein kinase 20
Chr06	Phvul.006G175000.1	27783284	27784820	0.709625	-	transcription factor-related
Chr06	Phvul.006G175100.1	27788408	27793985	0.704501	-	Leucine-rich repeat protein kinase family protein
Chr06	Phvul.006G175200.1	27804060	27808642	0.688849	-	Protein of unknown function (DUF1637)
Chr06	Phvul.006G175300.1	27814995	27819558	0.677914	-	myb-like HTH transcriptional regulator family protein
Chr06	Phvul.006G175400.1	27824344	27828218	0.668565	-	Protein of unknown function (DUF688)
Chr06	Phvul.006G175500.1	27836116	27838445	0.656793	-	xylem bark cysteine peptidase 3
Chr06	Phvul.006G175600.1	27840074	27844346	0.652835	-	splicing factor, putative
Chr06	Phvul.006G175700.1	27845738	27847126	0.647171	-	PYR1-like 6
Chr06	Phvul.006G175750.1	27849734	27852408	0.643175	-	-
Chr06	Phvul.006G175800.1	27858525	27860495	0.634384	-	peroxin 7
Chr06	Phvul.006G175900.2	27867035	27867889	0.625874	-	-
Chr06	Phvul.006G176000.1	27873397	27878482	0.619512	-	sequence-specific DNA binding transcription factors
Chr06	Phvul.006G176100.1	27880731	27886781	0.612178	-	Protein of unknown function (DUF64-)
Chr06	Phvul.006G176200.1	27904249	27906030	0.58866	-	TRICHOME BIREFRINGENCE-LIKE 19
Chr06	Phvul.006G176300.1	27911387	27913378	0.581522	-	TRICHOME BIREFRINGENCE-LIKE 21
Chr06	Phvul.006G176400.2	27918703	27920263	0.574206	-	Dof-type zinc finger DNA-binding family protein
Chr06	Phvul.006G176500.1	27925143	27926100	0.567766	-	Pollen Ole e 1 allergen and extensin family protein
Chr06	Phvul.006G176600.1	27930298	27933198	0.562611	-	ARM repeat superfamily protein
Chr06	Phvul.006G176700.1	27933951	27945207	0.558958	-	maternal effect embryo arrest 18
Chr06	Phvul.006G176900.1	27945702	27947418	0.547207	-	Ribosomal protein L34
Chr06	Phvul.006G176920.1	27949459	27950778	0.54345	-	Cysteine proteinases superfamily protein
Chr06	Phvul.006G176940.1	27981738	27982665	0.511171	-	-
Chr06	Phvul.006G176960.1	27987088	27988479	0.505821	-	Cysteine proteinases superfamily protein
Chr06	Phvul.006G176980.1	27990372	27992216	0.502537	-	Ribosomal protein L34
Chr06	Phvul.006G177000.1	27994865	27995804	0.498044	-	F-box family protein
Chr06	Phvul.006G177100.2	28003742	28008283	0.489167	-	TRICHOME BIREFRINGENCE-LIKE 38
Chr06	Phvul.006G177200.1	28013521	28017225	0.479388	-	Tetratricopeptide repeat (TPR)-like superfamily protein
Chr06	Phvul.006G177300.1	28022145	28024292	0.470764	-	alpha/beta-Hydrolases superfamily protein
Chr06	Phvul.006G177400.1	28027765	28029654	0.465144	-	GDSL-like Lipase/Acylhydrolase superfamily protein
Chr06	Phvul.006G177500.2	28032143	28035390	0.460766	-	GDSL-like Lipase/Acylhydrolase superfamily protein
Chr06	Phvul.006G177600.1	28037109	28041647	0.4558	-	pyruvate decarboxylase-2
Chr06	Phvul.006G177700.1	28042671	28046122	0.450238	-	GDSL-like Lipase/Acylhydrolase superfamily protein
Chr06	Phvul.006G177800.1	28048677	28054124	0.444232	-	GDSL-like Lipase/Acylhydrolase superfamily protein
Chr06	Phvul.006G177900.1	28056216	28056584	0.436693	-	-
Chr06	Phvul.006G178000.2	28059876	28061889	0.433033	-	Tetratricopeptide repeat (TPR)-like superfamily protein
Chr06	Phvul.006G178100.1	28063167	28066421	0.429742	-	Tho complex subunit 7/Mft1p
Chr06	Phvul.006G178200.1	28068142	28071422	0.424767	-	SGNH hydrolase-type esterase superfamily protein
Chr06	Phvul.006G178250.1	28074976	28075403	0.417933	-	-
Chr06	Phvul.006G178300.1	28077214	28079375	0.415695	-	HXXXD-type acyl-transferase family protein
Chr06	Phvul.006G178400.1	28081646	28084232	0.411263	-	P-loop containing nucleoside triphosphate hydrolases superfamily protein
Chr06	Phvul.006G178500.1	28084935	28087513	0.407974	-	nudix hydrolase homolog 15
Chr06	Phvul.006G178600.2	28089999	28091509	0.40291	-	nudix hydrolase homolog 15
Chr06	Phvul.006G178700.1	28097206	28101416	0.395703	-	IQ-domain 9
Chr06	Phvul.006G178800.1	28103569	28104521	0.38934	-	RING/U-box superfamily protein
Chr06	Phvul.006G178900.1	28114548	28117285	0.378361	-	-
Chr06	Phvul.006G179000.1	28119733	28132228	0.373176	-	RNA helicase family protein
Chr06	Phvul.006G179100.1	28131995	28132205	0.360914	-	-
Chr06	Phvul.006G179200.1	28134172	28135124	0.358737	-	-
Chr06	Phvul.006G179300.1	28137255	28140982	0.355654	-	glutamate receptor 2.7
Chr06	Phvul.006G179400.1	28142287	28145159	0.350622	-	D-Tyr-tRNA(Tyr) deacylase family protein
Chr06	Phvul.006G179500.1	28151709	28155777	0.3412	-	GDSL-like Lipase/Acylhydrolase superfamily protein
Chr06	Phvul.006G179600.1	28160242	28164708	0.332667	-	GDSL-like Lipase/Acylhydrolase superfamily protein
Chr06	Phvul.006G179700.1	28168365	28169159	0.324544	-	Integrase-type DNA-binding superfamily protein
Chr06	Phvul.006G179800.1	28174722	28175704	0.318187	-	ethylene responsive element binding factor 2
Chr06	Phvul.006G179900.1	28187306	28190437	0.305603	-	WUSCHEL related homeobox 8
Chr06	Phvul.006G180000.1	28197487	28199741	0.295422	-	RAB GTPase homolog A1F
Chr06	Phvul.006G180100.1	28200349	28204056	0.29256	-	-
Chr06	Phvul.006G180200.1	28205182	28212318	0.287727	-	Leucine-rich repeat protein kinase family protein
Chr06	Phvul.006G180300.1	28217377	28221055	0.275532	-	-
Chr06	Phvul.006G180400.1	28221224	28222187	0.271685	-	Ribosomal protein L31
Chr06	Phvul.006G180500.1	28224178	28229693	0.268731	-	-
Chr06	Phvul.006G180600.2	28233636	28236006	0.259273	-	-
Chr06	Phvul.006G180700.1	28241005	28244667	0.251904	-	vascular plant one zinc finger protein
Chr06	Phvul.006G180800.1	28246355	28249466	0.246554	-	Optic atrophy 3 protein (OPA3)
Chr06	Phvul.006G180900.1	28252522	28253918	0.240387	-	O-methyltransferase family protein
Chr06	Phvul.006G181000.1	28254148	28258351	0.238761	-	Transcriptional coactivator/pterin dehydratase
Chr06	Phvul.006G181100.1	28259409	28260412	0.2335	-	Protein of unknown function, DUF599
Chr06	Phvul.006G181200.1	28272607	28278580	0.220302	-	Transcriptional factor B3 family protein / auxin-responsive factor AUX/IAA-related
Chr06	Phvul.006G181300.1	28286930	28287839	0.205979	-	Thioredoxin superfamily protein
Chr06	Phvul.006G181400.2	28290574	28306259	0.202335	-	Guanylate-binding family protein
Chr06	Phvul.006G181500.1	28312219	28316082	0.18069	-	NAC domain containing protein 73
Chr06	Phvul.006G181600.1	28322495	28323500	0.170414	-	Protein kinase superfamily protein
Chr06	Phvul.006G181700.1	28327133	28329557	0.165776	-	S-adenosyl-L-methionine-dependent methyltransferases superfamily protein
Chr06	Phvul.006G181800.2	28331937	28336524	0.160972	-	HAESA-like 1
Chr06	Phvul.006G181900.1	28351604	28352496	0.141305	-	Protein of unknown function (DUF679)
Chr06	Phvul.006G182000.1	28354819	28364956	0.13809	-	homeobox-1
Chr06	Phvul.006G182100.1	28365115	28368439	0.127794	-	DNAJ heat shock family protein
Chr06	Phvul.006G182200.1	28370935	28375238	0.121974	-	-
Chr06	Phvul.006G182300.1	28377227	28393808	0.115682	-	Glycosyl transferase, family 35
Chr06	Phvul.006G182400.1	28394944	28398753	0.097965	-	-
Chr06	Phvul.006G182500.1	28399695	28400438	0.093214	-	-
Chr06	Phvul.006G182600.1	28400958	28401809	0.091951	-	-
Chr06	Phvul.006G182700.1	28403012	28404159	0.089897	-	-
Chr06	Phvul.006G182800.2	28407639	28411320	0.08527	-	-
Chr06	Phvul.006G182900.1	28412114	28414888	0.080795	-	-
Chr06	Phvul.006G183000.1	28417251	28419749	0.075658	-	Nucleic acid-binding, OB-fold-like protein
Chr06	Phvul.006G183100.1	28431172	28432911	0.061737	-	erf domain protein 9
Chr06	Phvul.006G183200.1	28448822	28451212	0.044087	-	ERF domain protein 12
Chr06	Phvul.006G183300.1	28453775	28460197	0.039134	-	receptor like protein 4
Chr06	Phvul.006G183400.1	28465631	28480230	0.027278	-	Zinc finger C-x8-C-x5-C-x3-H type family protein
Chr06	Phvul.006G183500.1	28479118	28480625	0.013791	-	-
Chr06	Phvul.006G183600.1	28482986	28484315	0.009923	-	dormancy-associated protein-like 1
Chr06	Phvul.006G183700.1	28487780	28488314	0.005129	-	-
Chr06	Phvul.006G183800.1	28488962	28496324	0.003947	-	protease-related
Chr06	Phvul.006G183900.1	28501740	28503445	-0.008831	-	squamosa promoter binding protein-like 4
Chr06	Phvul.006G184000.1	28526460	28528658	-0.033551	-	Dof-type zinc finger DNA-binding family protein
Chr06	Phvul.006G184100.1	28540332	28542242	-0.047423	-	TARGET OF MONOPTEROS 6
Chr06	Phvul.006G184200.1	28548607	28549853	0.055698	+	Late embryogenesis abundant protein (LEA) family protein
Chr06	Phvul.006G184300.1	28552100	28555155	0.059191	+	Ribosomal protein S6e
Chr06	Phvul.006G184400.1	28560944	28562049	0.068035	+	VQ motif-containing protein
Chr06	Phvul.006G184500.1	28570361	28573643	0.077452	+	Eukaryotic translation initiation factor 3 subunit 7 (eIF-3)
Chr06	Phvul.006G184600.1	28580637	28582140	0.087728	+	basic helix-loop-helix (bHLH) DNA-binding superfamily protein
Chr06	Phvul.006G184700.1	28585177	28588685	0.092268	+	Protein kinase superfamily protein
Chr06	Phvul.006G184800.2	28591378	28593310	0.098469	+	Protein of unknown function (DUF5-6)
Chr06	Phvul.006G184900.1	28607299	28609884	0.11439	+	3-ketoacyl-CoA synthase 1-
Chr06	Phvul.006G185000.1	28613190	28616354	0.120281	+	Concanavalin A-like lectin protein kinase family protein
Chr06	Phvul.006G185100.1	28626790	28632315	0.133881	+	Protein of unknown function (DUF616)
Chr06	Phvul.006G185200.2	28634078	28638346	0.141169	+	-
Chr06	Phvul.006G185300.1	28642945	28647926	0.150036	+	lipoxygenase 3
Chr06	Phvul.006G185400.2	28660821	28666246	0.167912	+	phosphate 2
Chr06	Phvul.006G185500.1	28666227	28669432	0.173318	+	Protein of unknown function (DUF2921)
Chr06	Phvul.006G185600.1	28670246	28676941	0.177337	+	glucan synthase-like 1
Chr06	Phvul.006G185700.2	28677868	28683361	0.184959	+	phosphoglycerate/bisphosphoglycerate mutase family protein
Chr06	Phvul.006G185800.1	28686317	28694026	0.193408	+	DNA-directed RNA polymerase family protein
Chr06	Phvul.006G185900.1	28696039	28698148	0.20313	+	RING membrane-anchor 1
Chr06	Phvul.006G186000.1	28705337	28705709	0.212428	+	-
Chr06	Phvul.006G186100.1	28707785	28714399	0.214876	+	S-adenosyl-L-methionine-dependent methyltransferases superfamily protein
Chr06	Phvul.006G186200.1	28715334	28718269	0.222425	+	Tetratricopeptide repeat (TPR)-like superfamily protein
Chr06	Phvul.006G186300.1	28720764	28722258	0.227855	+	Rubber elongation factor protein (REF)
Chr06	Phvul.006G186350.1	28724824	28726179	0.231915	+	-
Chr06	Phvul.006G186400.1	28726179	28727804	0.23327	+	-
Chr06	Phvul.006G186500.1	28727990	28733257	0.235081	+	silencing defective 5
Chr06	Phvul.006G186600.1	28737331	28739560	0.244422	+	Aluminium induced protein with YGL and LRDR motifs
Chr06	Phvul.006G186700.1	28740932	28747773	0.248023	+	allantoinase
Chr06	Phvul.006G186800.1	28750489	28756188	0.25758	+	allantoinase
Chr06	Phvul.006G186900.1	28759209	28759512	0.2663	+	lipid transfer protein 6
Chr06	Phvul.006G187000.1	28761312	28764990	0.268403	+	-
Chr06	Phvul.006G187100.1	28768211	28770253	0.275302	+	fatty acid desaturase family protein
Chr06	Phvul.006G187200.1	28771390	28776408	0.278481	+	RING/U-box superfamily protein
Chr06	Phvul.006G187300.1	28786587	28788520	0.293678	+	CBS domain-containing protein
Chr06	Phvul.006G187400.1	28793936	28796249	0.301027	+	chlorsulfuron/imidazolinone resistant 1
Chr06	Phvul.006G187500.1	28799881	28801708	0.306972	+	Aluminium induced protein with YGL and LRDR motifs
Chr06	Phvul.006G187600.2	28803686	28824175	0.310777	+	sensitive to freezing 6
Chr06	Phvul.006G187700.1	28828815	28832229	0.335906	+	Protein kinase superfamily protein
Chr06	Phvul.006G187800.1	28832787	28836662	0.339878	+	Clathrin light chain protein
Chr06	Phvul.006G187900.1	28839179	28844085	0.34627	+	Alpha-helical ferredoxin
Chr06	Phvul.006G188000.1	28844871	28846161	0.351962	+	alpha 1,4-glycosyltransferase family protein
Chr06	Phvul.006G188100.1	28848827	28851562	0.355918	+	Major facilitator superfamily protein
Chr06	Phvul.006G188200.1	28853374	28860863	0.360465	+	proline-rich spliceosome-associated (PSP) family protein
Chr06	Phvul.006G188300.1	28866492	28868792	0.373583	+	Dof-type zinc finger DNA-binding family protein
Chr06	Phvul.006G188400.1	28870563	28872379	0.377654	+	Aluminium induced protein with YGL and LRDR motifs
Chr06	Phvul.006G188500.1	28879198	28881174	0.386289	+	-
Chr06	Phvul.006G188600.1	28892382	28895439	0.399473	+	-
Chr06	Phvul.006G188700.1	28897164	28902481	0.404255	+	disease resistance protein (TIR class), putative
Chr06	Phvul.006G188800.1	28914377	28915025	0.421468	+	Toll-Interleukin-Resistance (TIR) domain family protein
Chr06	Phvul.006G188900.1	28926894	28928671	0.433985	+	NAC domain containing protein 25
Chr06	Phvul.006G189000.1	28934046	28935145	0.441137	+	3-hydroxyacyl-CoA dehydratase 1
Chr06	Phvul.006G189100.1	28936322	28940059	0.443413	+	serine carboxypeptidase-like 31
Chr06	Phvul.006G189200.1	28946151	28954296	0.453242	+	SNF2 domain-containing protein / helicase domain-containing protein / zinc finger protein-related
Chr06	Phvul.006G189300.1	28957012	28962611	0.464103	+	LisH and RanBPM domains containing protein
Chr06	Phvul.006G189400.1	28963437	28964612	0.470528	+	-
Chr06	Phvul.006G189500.1	28967281	28968829	0.474372	+	Galactose oxidase/kelch repeat superfamily protein
Chr06	Phvul.006G189600.1	28972303	28976569	0.479394	+	-
Chr06	Phvul.006G189700.1	28981781	28983267	0.488872	+	-
Chr06	Phvul.006G189800.1	28994249	29001020	0.50134	+	STRUBBELIG-receptor family 3
Chr06	Phvul.006G189900.1	29005784	29015532	0.512875	+	Transducin/WD4- repeat-like superfamily protein
Chr06	Phvul.006G190000.1	29017531	29021581	0.524622	+	bromodomain 4
Chr06	Phvul.006G190100.5	29024202	29032157	0.531293	+	Protein of unknown function (DUF7-7)
Chr06	Phvul.006G190200.1	29036781	29044707	0.543872	+	secretory carrier 3
Chr06	Phvul.006G190300.2	29046349	29047338	0.55344	+	-
Chr06	Phvul.006G190400.1	29054673	29059079	0.561764	+	HAL2-like
Chr06	Phvul.006G190500.1	29063720	29064325	0.570811	+	-
Chr06	Phvul.006G190600.1	29065621	29070187	0.572712	+	Transmembrane amino acid transporter family protein
Chr06	Phvul.006G190700.1	29072312	29074473	0.579403	+	bifunctional nuclease i
Chr06	Phvul.006G190800.1	29075535	29076494	0.582626	+	Translation protein SH3-like family protein
Chr06	Phvul.006G190900.1	29078815	29081261	0.585906	+	oxidoreductase, zinc-binding dehydrogenase family protein
Chr06	Phvul.006G191000.2	29085443	29088741	0.592534	+	MIF4G domain-containing protein / MA3 domain-containing protein
Chr06	Phvul.006G191100.1	29092449	29098431	0.59954	+	Tetratricopeptide repeat (TPR)-like superfamily protein
Chr06	Phvul.006G191200.1	29101359	29102704	0.60845	+	Protein of unknown function (DUF761)
Chr06	Phvul.006G191300.1	29107952	29111178	0.615043	+	Protein of unknown function (DUF3--)
Chr06	Phvul.006G191400.1	29113937	29115498	0.621028	+	Nucleic acid-binding, OB-fold-like protein
Chr06	Phvul.006G191500.1	29119743	29126304	0.626834	+	Tetratricopeptide repeat (TPR)-like superfamily protein
Chr06	Phvul.006G191600.1	29127787	29129146	0.634878	+	syntaxin of plants 124
Chr06	Phvul.006G191700.1	29130003	29142000	0.637094	+	HSI2-like 1
Chr06	Phvul.006G191800.1	29150494	29155295	0.657585	+	sphingosine kinase 1
Chr06	Phvul.006G191900.1	29158705	29164377	0.665796	+	Calmodulin-binding protein
Chr06	Phvul.006G192000.1	29169722	29172357	0.676813	+	FBD, F-box and Leucine Rich Repeat domains containing protein
Chr06	Phvul.006G192100.2	29176876	29178242	0.683967	+	F-box family protein
Chr06	Phvul.006G192200.3	29180749	29184195	0.68784	+	-
Chr06	Phvul.006G192300.1	29187640	29188954	0.694731	+	-
Chr06	Phvul.006G192400.1	29198550	29204417	0.705641	+	NAD(P)H dehydrogenase B2
Chr06	Phvul.006G192500.1	29211280	29213204	0.718371	+	ARM repeat superfamily protein
Chr06	Phvul.006G192600.1	29215930	29218734	0.723021	+	PapD-like superfamily protein
Chr06	Phvul.006G192700.1	29220933	29221592	0.728024	+	Wound-responsive family protein
Chr06	Phvul.006G192800.1	29224013	29228417	0.731104	+	Inositol monophosphatase family protein
Chr06	Phvul.006G192900.1	29235391	29236968	0.742482	+	MYB-like 1-2
Chr06	Phvul.006G193000.1	29247241	29252714	0.754332	+	Protein kinase superfamily protein
Chr06	Phvul.006G193100.1	29254974	29263073	0.762065	+	Major facilitator superfamily protein
Chr06	Phvul.006G193200.1	29266725	29273004	0.773816	+	Zinc finger, RING-type;Transcription factor jumonji/aspartyl beta-hydroxylase
Chr06	Phvul.006G193300.1	29280929	29283108	0.78802	+	Major facilitator superfamily protein
Chr06	Phvul.006G193400.1	29285355	29287658	0.792446	+	Major facilitator superfamily protein
Chr06	Phvul.006G193500.1	29288509	29291447	0.7956	+	cation/hydrogen exchanger 15
Chr06	Phvul.006G193600.1	29294036	29297165	0.801127	+	PLAC8 family protein
Chr06	Phvul.006G193700.1	29299109	29302299	0.8062	+	phosphoinositide binding
Chr06	Phvul.006G193800.1	29307021	29307717	0.814112	+	B-box type zinc finger family protein
Chr06	Phvul.006G193900.1	29309586	29313781	0.816677	+	-
Chr06	Phvul.006G194000.1	29315076	29315873	0.822167	+	Calcium-binding EF-hand family protein
Chr06	Phvul.006G194100.1	29319458	29323182	0.826549	+	S-locus lectin protein kinase family protein
Chr06	Phvul.006G194200.3	29330170	29337538	0.837261	+	camelliol C synthase 1
Chr06	Phvul.006G194300.1	29339072	29342710	0.846163	+	S-locus lectin protein kinase family protein
Chr06	Phvul.006G194400.1	29343793	29344707	0.850884	+	Late embryogenesis abundant (LEA) hydroxyproline-rich glycoprotein family
Chr06	Phvul.006G194500.1	29351029	29354829	0.85812	+	S-locus lectin protein kinase family protein
Chr06	Phvul.006G194600.1	29357715	29362600	0.864806	+	receptor kinase 3
Chr06	Phvul.006G194700.1	29365156	29368954	0.872247	+	receptor kinase 3
Chr06	Phvul.006G194800.1	29370594	29373170	0.877685	+	Quinone reductase family protein
Chr06	Phvul.006G194900.1	29375017	29376790	0.882108	+	Quinone reductase family protein
Chr06	Phvul.006G195000.1	29381436	29384652	0.888527	+	basic helix-loop-helix (bHLH) DNA-binding superfamily protein
Chr06	Phvul.006G195100.1	29398075	29399809	0.905166	+	plastid developmental protein DAG, putative
Chr06	Phvul.006G195200.1	29402238	29403535	0.909329	+	-
Chr06	Phvul.006G195300.2	29406126	29407100	0.913217	+	Protein of unknown function, DUF538
Chr06	Phvul.006G195400.1	29407754	29408880	0.914845	+	basic helix-loop-helix (bHLH) DNA-binding superfamily protein
Chr06	Phvul.006G195500.1	29410029	29411150	0.91712	+	basic helix-loop-helix (bHLH) DNA-binding superfamily protein
Chr06	Phvul.006G195600.1	29413115	29416528	0.920206	+	terpene synthase 14
Chr06	Phvul.006G195700.1	29420519	29423911	0.92761	+	terpene synthase 14
Chr06	Phvul.006G195800.1	29427905	29429601	0.934996	+	Phototropic-responsive NPH3 family protein
Chr06	Phvul.006G195900.1	29434314	29436217	0.941405	+	-
Chr06	Phvul.006G196000.1	29437557	29439107	0.944648	+	zinc finger (C2H2 type) family protein
Chr06	Phvul.006G196100.1	29440482	29441914	0.947573	+	Protein of unknown function (DUF1218)
Chr06	Phvul.006G196200.2	29443508	29445027	0.950599	+	Ribonuclease E inhibitor RraA/Dimethylmenaquinone methyltransferase
Chr06	Phvul.006G196300.1	29446698	29448604	0.953789	+	DNA-binding storekeeper protein-related transcriptional regulator
Chr06	Phvul.006G196400.1	29453274	29458609	0.960365	+	kinesin 1
Chr06	Phvul.006G196500.1	29460312	29462810	0.967403	+	C-terminal cysteine residue is changed to a serine 1
Chr06	Phvul.006G196600.1	29463246	29466544	0.970337	+	basic helix-loop-helix (bHLH) DNA-binding superfamily protein
Chr06	Phvul.006G196700.1	29466994	29469775	0.974085	+	Sulfite exporter TauE/SafE family protein
Chr06	Phvul.006G196800.1	29476236	29477591	0.983327	+	cysteine-rich RLK (RECEPTOR-like protein kinase) 25
Chr06	Phvul.006G196900.1	29481665	29482497	0.988756	+	basic pathogenesis-related protein 1
Chr06	Phvul.006G197000.1	29484476	29487016	0.991567	+	BAK1-interacting receptor-like kinase 1
Chr06	Phvul.006G197100.1	29489465	29490232	0.996556	+	CAP (Cysteine-rich secretory proteins, Antigen 5, and Pathogenesis-related 1 protein) superfamily protein

## Sheet: Pv7 ss715650773
Chr	Gene	Start	End	Disctance (Mb)	Orientation	Function
Chr07	Phvul.007G220500.1	34350031	34350178	0.999689	-	-			SNP	Position	MAF
Chr07	Phvul.007G220600.1	34351654	34354415	0.998066	-	vacuolar membrane ATPase 1-			ss715650773	35349720	0.21
Chr07	Phvul.007G220700.1	34367130	34370207	0.98259	-	CRINKLY4 related 1
Chr07	Phvul.007G220800.1	34393398	34395600	0.956322	-	Protein kinase superfamily protein
Chr07	Phvul.007G220900.1	34403548	34408140	0.946172	-	RING/U-box superfamily protein
Chr07	Phvul.007G221000.1	34410796	34419587	0.938924	-	ALG6, ALG8 glycosyltransferase family
Chr07	Phvul.007G221100.1	34412691	34413384	0.937029	-	-
Chr07	Phvul.007G221200.1	34423227	34424676	0.926493	-	-
Chr07	Phvul.007G221300.1	34434940	34440831	0.91478	-	RING/U-box superfamily protein
Chr07	Phvul.007G221400.1	34447451	34451451	0.902269	-	C2H2-like zinc finger protein
Chr07	Phvul.007G221500.1	34470225	34476458	0.879495	-	syntaxin of plants 71
Chr07	Phvul.007G221600.1	34474217	34474879	0.875503	-	-
Chr07	Phvul.007G221700.1	34488511	34497033	0.861209	-	RING/U-box superfamily protein
Chr07	Phvul.007G221800.1	34507670	34512670	0.84205	-	Leucine-rich repeat receptor-like protein kinase family protein
Chr07	Phvul.007G221900.1	34510249	34512217	0.839471	-	-
Chr07	Phvul.007G222000.1	34523601	34524849	0.826119	-	-
Chr07	Phvul.007G222100.1	34542223	34547932	0.807497	-	KCBP-interacting protein kinase
Chr07	Phvul.007G222200.1	34549571	34553395	0.800149	-	Calcineurin-like metallo-phosphoesterase superfamily protein
Chr07	Phvul.007G222300.1	34555702	34558807	0.794018	-	growth-regulating factor 3
Chr07	Phvul.007G222400.1	34578246	34582134	0.771474	-	-
Chr07	Phvul.007G222500.1	34587996	34588785	0.761724	-	C-repeat/DRE binding factor 1
Chr07	Phvul.007G222600.1	34595135	34596523	0.754585	-	Integrase-type DNA-binding superfamily protein
Chr07	Phvul.007G222700.1	34605220	34605749	0.7445	-	low-molecular-weight cysteine-rich 44
Chr07	Phvul.007G222800.1	34622920	34626679	0.7268	-	Duplicated homeodomain-like superfamily protein
Chr07	Phvul.007G222900.1	34634308	34636200	0.715412	-	Aldolase superfamily protein
Chr07	Phvul.007G223000.1	34640384	34643481	0.709336	-	FKBP-like peptidyl-prolyl cis-trans isomerase family protein
Chr07	Phvul.007G223101.1	34646519	34647668	0.703201	-	PHYTOSULFOKINE 3 PRECURSOR
Chr07	Phvul.007G223200.7	34648696	34655901	0.701024	-	PCF11P-similar protein 4
Chr07	Phvul.007G223300.1	34660794	34663639	0.688926	-	Ribosomal RNA processing Brix domain protein
Chr07	Phvul.007G223401.1	34665754	34668710	0.683966	-	heat shock transcription factor A3
Chr07	Phvul.007G223500.1	34669880	34679092	0.67984	-	Protein kinase superfamily protein
Chr07	Phvul.007G223600.1	34689592	34700949	0.660128	-	HhH-GPD base excision DNA repair family protein
Chr07	Phvul.007G223700.1	34703696	34711149	0.646024	-	Ergosterol biosynthesis ERG4/ERG24 family
Chr07	Phvul.007G223800.1	34717392	34723953	0.632328	-	Nucleotide-diphospho-sugar transferases superfamily protein
Chr07	Phvul.007G223900.1	34761172	34765536	0.588548	-	AT-hook motif nuclear-localized protein 1
Chr07	Phvul.007G224000.1	34769814	34772335	0.579906	-	Protein of unknown function (DUF668)
Chr07	Phvul.007G224100.1	34774297	34779468	0.575423	-	KDO transferase A
Chr07	Phvul.007G224200.1	34780371	34780737	0.569349	-	SAUR-like auxin-responsive protein family
Chr07	Phvul.007G224300.1	34797652	34800270	0.552068	-	Leucine-rich repeat protein kinase family protein
Chr07	Phvul.007G224400.2	34800272	34805482	0.549448	-	aspartate/glutamate/uridylate kinase family protein
Chr07	Phvul.007G224500.1	34810491	34819276	0.539229	-	Pyruvate kinase family protein
Chr07	Phvul.007G224600.1	34820650	34822821	0.52907	-	sequence-specific DNA binding transcription factors
Chr07	Phvul.007G224700.1	34825861	34829956	0.523859	-	phloem protein 2-A15
Chr07	Phvul.007G224800.1	34839263	34841436	0.510457	-	homeobox 51
Chr07	Phvul.007G224900.1	34851151	34853055	0.498569	-	ribosomal protein L24
Chr07	Phvul.007G225000.1	34853975	34863234	0.495745	-	ser/arg-rich protein kinase 4
Chr07	Phvul.007G225100.1	34864811	34868213	0.484909	-	Sulfite exporter TauE/SafE family protein
Chr07	Phvul.007G225200.1	34875172	34877192	0.474548	-	late embryogenesis abundant protein, putative / LEA protein, putative
Chr07	Phvul.007G225300.1	34881007	34884795	0.468713	-	Exostosin family protein
Chr07	Phvul.007G225400.1	34892319	34897463	0.457401	-	L-O-methylthreonine resistant 1
Chr07	Phvul.007G225500.1	34904724	34906384	0.444996	-	-
Chr07	Phvul.007G225600.1	34909182	34912973	0.440538	-	FKBP-like peptidyl-prolyl cis-trans isomerase family protein
Chr07	Phvul.007G225700.1	34914792	34919217	0.434928	-	poly(A) binding protein 7
Chr07	Phvul.007G225800.1	34925935	34928924	0.423785	-	Tetratricopeptide repeat (TPR)-like superfamily protein
Chr07	Phvul.007G225900.1	34929762	34934898	0.419958	-	Eukaryotic aspartyl protease family protein
Chr07	Phvul.007G226000.1	34941505	34944007	0.408215	-	Tetratricopeptide repeat (TPR)-like superfamily protein
Chr07	Phvul.007G226100.1	34944229	34947195	0.405491	-	Modifier of rudimentary (Mod(r)) protein
Chr07	Phvul.007G226200.1	34954314	34956388	0.395406	-	PLATZ transcription factor family protein
Chr07	Phvul.007G226300.1	34961786	34963608	0.387934	-	permease, cytosine/purines, uracil, thiamine, allantoin family protein
Chr07	Phvul.007G226400.1	34973980	34976527	0.37574	-	2-oxoglutarate (2OG) and Fe(II)-dependent oxygenase superfamily protein
Chr07	Phvul.007G226500.1	34979101	34991528	0.370619	-	Cytochrome P45- superfamily protein
Chr07	Phvul.007G226600.1	34994260	35004623	0.35546	-	-
Chr07	Phvul.007G226700.1	35012338	35023810	0.337382	-	Acyl-CoA N-acyltransferase with RING/FYVE/PHD-type zinc finger domain
Chr07	Phvul.007G226800.1	35037224	35039984	0.312496	-	-
Chr07	Phvul.007G226900.1	35043125	35046963	0.306595	-	-
Chr07	Phvul.007G227000.1	35048616	35053684	0.301104	-	-
Chr07	Phvul.007G227100.1	35056249	35057409	0.293471	-	SAUR-like auxin-responsive protein family
Chr07	Phvul.007G227200.2	35070399	35075678	0.279321	-	cell wall invertase 2
Chr07	Phvul.007G227300.1	35081789	35085236	0.267931	-	GATA transcription factor 1
Chr07	Phvul.007G227400.1	35088939	35097173	0.260781	-	Thioredoxin family protein
Chr07	Phvul.007G227500.1	35099620	35100387	0.2501	-	-
Chr07	Phvul.007G227600.1	35104258	35112036	0.245462	-	Tubulin/FtsZ family protein
Chr07	Phvul.007G227700.1	35114154	35121243	0.235566	-	homogentisate phytyltransferase 1
Chr07	Phvul.007G227800.1	35132828	35138926	0.216892	-	homogentisate phytyltransferase 1
Chr07	Phvul.007G227900.1	35145359	35150665	0.204361	-	homogentisate phytyltransferase 1
Chr07	Phvul.007G228000.1	35156518	35159916	0.193202	-	homogentisate phytyltransferase 1
Chr07	Phvul.007G228100.1	35162005	35168032	0.187715	-	homogentisate phytyltransferase 1
Chr07	Phvul.007G228200.1	35172915	35178360	0.176805	-	homogentisate phytyltransferase 1
Chr07	Phvul.007G228300.1	35189844	35194780	0.159876	-	homogentisate phytyltransferase 1
Chr07	Phvul.007G228400.1	35197860	35202708	0.15186	-	homogentisate phytyltransferase 1
Chr07	Phvul.007G228500.1	35207732	35214867	0.141988	-	homogentisate phytyltransferase 1
Chr07	Phvul.007G228600.1	35219838	35223469	0.129882	-	GDSL-like Lipase/Acylhydrolase superfamily protein
Chr07	Phvul.007G228700.1	35227893	35228205	0.121827	-	peptidoglycan-binding LysM domain-containing protein
Chr07	Phvul.007G228800.1	35230372	35238111	0.119348	-	TBP-associated factor 12
Chr07	Phvul.007G228900.1	35260792	35262344	0.088928	-	A2-/AN1-like zinc finger family protein
Chr07	Phvul.007G229000.1	35282923	35283884	0.066797	-	protein binding
Chr07	Phvul.007G229100.2	35294662	35300400	0.055058	-	farnesylated protein-converting enzyme 2
Chr07	Phvul.007G229200.1	35303482	35303948	0.046238	-	-
Chr07	Phvul.007G229300.1	35309681	35310837	0.040039	-	centroradialis
Chr07	Phvul.007G229400.1	35327561	35331791	0.022159	-	alpha/beta-Hydrolases superfamily protein
Chr07	Phvul.007G229500.1	35334013	35334920	0.015707	-	RmlC-like cupins superfamily protein
Chr07	Phvul.007G229600.1	35339374	35342218	0.010346	-	Basic-leucine zipper (bZIP) transcription factor family protein
Chr07	Phvul.007G229700.1	35349932	35351655	-0.000212	-	cytochrome P45-, family 94, subfamily C, polypeptide 1
Chr07	Phvul.007G229800.1	35358154	35372552	-0.008434	-	Transducin/WD4- repeat-like superfamily protein
Chr07	Phvul.007G229900.1	35367814	35369810	-0.018094	-	-
Chr07	Phvul.007G230000.1	35373100	35379024	-0.02338	-	Subtilisin-like serine endopeptidase family protein
Chr07	Phvul.007G230100.1	35383310	35386916	-0.03359	-	IQ calmodulin-binding motif family protein
Chr07	Phvul.007G230200.1	35404796	35406568	0.055076	+	6-S acidic ribosomal protein family
Chr07	Phvul.007G230300.1	35411107	35414949	0.061387	+	monodehydroascorbate reductase 1
Chr07	Phvul.007G230450.1	35419685	35444099	0.069965	+	LETM1-like protein
Chr07	Phvul.007G230600.1	35443431	35446060	0.093711	+	TRICHOME BIREFRINGENCE-LIKE 8
Chr07	Phvul.007G230700.1	35455653	35457912	0.105933	+	AP2/B3-like transcriptional factor family protein
Chr07	Phvul.007G230800.1	35466538	35467308	0.116818	+	-
Chr07	Phvul.007G230900.1	35470444	35471146	0.120724	+	Ribosomal S17 family protein
Chr07	Phvul.007G231000.1	35473307	35473906	0.123587	+	-
Chr07	Phvul.007G231100.1	35475583	35476306	0.125863	+	Ribosomal S17 family protein
Chr07	Phvul.007G231200.1	35478715	35480917	0.128995	+	Ribosomal protein S3 family protein
Chr07	Phvul.007G231300.1	35484128	35486322	0.134408	+	plasmodesmata-located protein 2
Chr07	Phvul.007G231400.1	35490163	35493258	0.140443	+	Calcium-binding tetratricopeptide family protein
Chr07	Phvul.007G231500.1	35494673	35497857	0.144953	+	S-adenosyl-L-methionine-dependent methyltransferases superfamily protein
Chr07	Phvul.007G231600.1	35501064	35503808	0.151344	+	RNA-binding (RRM/RBD/RNP motifs) family protein
Chr07	Phvul.007G231700.1	35511198	35513325	0.161478	+	ammonium transporter 1;1
Chr07	Phvul.007G231800.1	35524193	35525600	0.174473	+	myb domain protein 79
Chr07	Phvul.007G231900.1	35536700	35544864	0.18698	+	-
Chr07	Phvul.007G232000.1	35562332	35571864	0.212612	+	isopropyl malate isomerase large subunit 1
Chr07	Phvul.007G232100.1	35572421	35573738	0.222701	+	Calcium-dependent lipid-binding (CaLB domain) family protein
Chr07	Phvul.007G232200.1	35575249	35582151	0.225529	+	Nuclear transport factor 2 (NTF2) family protein with RNA binding (RRM-RBD-RNP motifs) domain
Chr07	Phvul.007G232300.1	35585547	35588659	0.235827	+	cation/hydrogen exchanger 15
Chr07	Phvul.007G232400.1	35596757	35600272	0.247037	+	cation/hydrogen exchanger 15
Chr07	Phvul.007G232500.2	35603301	35605242	0.253581	+	Pentatricopeptide repeat (PPR-like) superfamily protein
Chr07	Phvul.007G232600.1	35620061	35620556	0.270341	+	-
Chr07	Phvul.007G232800.1	35623872	35655453	0.274152	+	triglyceride lipases;triglyceride lipases
Chr07	Phvul.007G232900.1	35659459	35686469	0.309739	+	MUTL protein homolog 1
Chr07	Phvul.007G233000.1	35687395	35688311	0.337675	+	Late embryogenesis abundant protein (LEA) family protein
Chr07	Phvul.007G233100.1	35695328	35696917	0.345608	+	-
Chr07	Phvul.007G233200.1	35700266	35705565	0.350546	+	pfkB-like carbohydrate kinase family protein
Chr07	Phvul.007G233300.2	35707797	35710085	0.358077	+	Single hybrid motif superfamily protein
Chr07	Phvul.007G233400.1	35711874	35719848	0.362154	+	-
Chr07	Phvul.007G233500.1	35723028	35727608	0.373308	+	phosphatidyl inositol monophosphate 5 kinase 4
Chr07	Phvul.007G233600.1	35729555	35732133	0.379835	+	glycerol-3-phosphate acyltransferase 6
Chr07	Phvul.007G233700.1	35744969	35750062	0.395249	+	Sucrose-6F-phosphate phosphohydrolase family protein
Chr07	Phvul.007G233800.2	35751304	35759295	0.401584	+	-
Chr07	Phvul.007G233900.1	35767288	35774697	0.417568	+	calcium dependent protein kinase 1
Chr07	Phvul.007G234000.3	35777129	35807268	0.427409	+	ubiquitin-specific protease 13
Chr07	Phvul.007G234100.1	35813431	35815841	0.463711	+	Granulin repeat cysteine protease family protein
Chr07	Phvul.007G234200.1	35823775	35826899	0.474055	+	Core-2/I-branching beta-1,6-N-acetylglucosaminyltransferase family protein
Chr07	Phvul.007G234300.1	35833070	35838757	0.48335	+	uricase / urate oxidase / nodulin 35, putative
Chr07	Phvul.007G234400.1	35840908	35843746	0.491188	+	Concanavalin A-like lectin protein kinase family protein
Chr07	Phvul.007G234500.1	35847319	35857776	0.497599	+	exocyst subunit exo7- family protein A1
Chr07	Phvul.007G234600.1	35859608	35883269	0.509888	+	B-block binding subunit of TFIIIC
Chr07	Phvul.007G234700.1	35899444	35902620	0.549724	+	Double Clp-N motif-containing P-loop nucleoside triphosphate hydrolases superfamily protein
Chr07	Phvul.007G234800.1	35914424	35915148	0.564704	+	nuclear factor Y, subunit B6
Chr07	Phvul.007G234900.1	35924880	35939213	0.57516	+	pentatricopeptide (PPR) repeat-containing protein
Chr07	Phvul.007G235000.1	35941139	35945950	0.591419	+	GTP-binding family protein
Chr07	Phvul.007G235100.1	35946762	35947872	0.597042	+	F-box and associated interaction domains-containing protein
Chr07	Phvul.007G235200.1	35956957	35957962	0.607237	+	F-box family protein
Chr07	Phvul.007G235300.1	35959998	35961590	0.610278	+	expansin B2
Chr07	Phvul.007G235400.1	35963885	35965040	0.614165	+	F-box family protein
Chr07	Phvul.007G235500.1	35969319	35970376	0.619599	+	F-box and associated interaction domains-containing protein
Chr07	Phvul.007G235600.1	35972944	35978530	0.623224	+	AMMECR1 family
Chr07	Phvul.007G235700.1	35982003	35982174	0.632283	+	DVL family protein
Chr07	Phvul.007G235800.1	35989225	36011086	0.639505	+	P-loop containing nucleoside triphosphate hydrolases superfamily protein
Chr07	Phvul.007G235900.1	36014040	36017136	0.66432	+	vesicle-associated membrane protein 726
Chr07	Phvul.007G236000.1	36026076	36026989	0.676356	+	F-box and associated interaction domains-containing protein
Chr07	Phvul.007G236100.1	36033862	36035389	0.684142	+	F-box family protein
Chr07	Phvul.007G236200.1	36037221	36047380	0.687501	+	Protein kinase superfamily protein
Chr07	Phvul.007G236300.1	36058440	36063782	0.70872	+	Ankyrin repeat family protein
Chr07	Phvul.007G236400.1	36065163	36068592	0.715443	+	Ankyrin repeat family protein
Chr07	Phvul.007G236500.1	36071615	36079866	0.721895	+	RING/U-box superfamily protein
Chr07	Phvul.007G236600.1	36081204	36086526	0.731484	+	peroxisomal 3-ketoacyl-CoA thiolase 3
Chr07	Phvul.007G236700.1	36091212	36095476	0.741492	+	potassium channel beta subunit 1
Chr07	Phvul.007G236800.1	36129437	36134749	0.779717	+	Pectin lyase-like superfamily protein
Chr07	Phvul.007G236950.1	36139076	36145895	0.789356	+	Inosine triphosphate pyrophosphatase family protein
Chr07	Phvul.007G237100.1	36147955	36148362	0.798235	+	low-molecular-weight cysteine-rich 44
Chr07	Phvul.007G237200.1	36152226	36152676	0.802506	+	low-molecular-weight cysteine-rich 44
Chr07	Phvul.007G237300.1	36156843	36157314	0.807123	+	Gamma-thionin family protein
Chr07	Phvul.007G237400.1	36168008	36168310	0.818288	+	Gamma-thionin family protein
Chr07	Phvul.007G237500.1	36171267	36171606	0.821547	+	-
Chr07	Phvul.007G237600.1	36174864	36175190	0.825144	+	low-molecular-weight cysteine-rich 81
Chr07	Phvul.007G237700.1	36179387	36185694	0.829667	+	Uncharacterized protein family (UPF--16)
Chr07	Phvul.007G237800.1	36187140	36191195	0.83742	+	Core-2/I-branching beta-1,6-N-acetylglucosaminyltransferase family protein
Chr07	Phvul.007G237900.1	36193520	36197934	0.8438	+	-
Chr07	Phvul.007G238000.1	36199003	36202169	0.849283	+	hydroxyethylthiazole kinase family protein
Chr07	Phvul.007G238100.1	36202756	36203500	0.853036	+	Disease resistance-responsive (dirigent-like protein) family protein
Chr07	Phvul.007G238200.1	36204940	36205843	0.85522	+	Disease resistance-responsive (dirigent-like protein) family protein
Chr07	Phvul.007G238300.1	36207176	36212620	0.857456	+	Serinc-domain containing serine and sphingolipid biosynthesis protein
Chr07	Phvul.007G238400.1	36216843	36222398	0.867123	+	RING/FYVE/PHD zinc finger superfamily protein
Chr07	Phvul.007G238500.1	36222653	36227276	0.872933	+	heat shock protein 6-
Chr07	Phvul.007G238600.1	36228862	36232366	0.879142	+	GRIM-19 protein
Chr07	Phvul.007G238700.1	36236651	36250915	0.886931	+	BLISTER
Chr07	Phvul.007G238800.2	36252663	36260372	0.902943	+	coenzyme F42- hydrogenase family / dehydrogenase, beta subunit family
Chr07	Phvul.007G238900.1	36272735	36275140	0.923015	+	YUCCA 3
Chr07	Phvul.007G239000.1	36293748	36295736	0.944028	+	beta-1,2-N-acetylglucosaminyltransferase II
Chr07	Phvul.007G239100.1	36299636	36306787	0.949916	+	Transcription elongation factor (TFIIS) family protein
Chr07	Phvul.007G239200.1	36312259	36316699	0.962539	+	WCRKC thioredoxin 2
Chr07	Phvul.007G239300.1	36319783	36324820	0.970063	+	-
Chr07	Phvul.007G239400.1	36328128	36329129	0.978408	+	Acyl-CoA N-acyltransferases (NAT) superfamily protein
Chr07	Phvul.007G239500.2	36334382	36335280	0.984662	+	Acyl-CoA N-acyltransferases (NAT) superfamily protein
Chr07	Phvul.007G239600.1	36343733	36344625	0.994013	+	Beta-1,3-N-Acetylglucosaminyltransferase family protein
Chr07	Phvul.007G239700.1	36346759	36347630	0.997039	+	-

## Sheet: Pv7 ss715647648
Chr	Gene	Start	End	Disctance (Mb)	Orientation	Function
Chr07	Phvul.007G268200.1	38944234	38948252	0.993272	-	Leucine-rich repeat protein kinase family protein			SNP	Position	MAF
Chr07	Phvul.007G268300.1	38950909	38952376	0.986597	-	-			ss715647648	39937506	0.2
Chr07	Phvul.007G268400.1	38960562	38961721	0.976944	-	hydroxyproline-rich glycoprotein family protein
Chr07	Phvul.007G268500.2	38970860	38971710	0.966646	-	Late embryogenesis abundant (LEA) hydroxyproline-rich glycoprotein family
Chr07	Phvul.007G268600.1	38981116	38982594	0.95639	-	NDR1/HIN1-like 1
Chr07	Phvul.007G268700.1	38985429	38986354	0.952077	-	Late embryogenesis abundant (LEA) hydroxyproline-rich glycoprotein family
Chr07	Phvul.007G268800.1	38986530	38987745	0.950976	-	NDR1/HIN1-like 3
Chr07	Phvul.007G268900.1	38992480	38993360	0.945026	-	NDR1/HIN1-like 2
Chr07	Phvul.007G269000.1	38998374	38999481	0.939132	-	-
Chr07	Phvul.007G269100.1	39018765	39023082	0.918741	-	Double Clp-N motif-containing P-loop nucleoside triphosphate hydrolases superfamily protein
Chr07	Phvul.007G269200.2	39025053	39035398	0.912453	-	-
Chr07	Phvul.007G269300.1	39036468	39038171	0.901038	-	Eukaryotic aspartyl protease family protein
Chr07	Phvul.007G269400.1	39055361	39059105	0.882145	-	Putative lysine decarboxylase family protein
Chr07	Phvul.007G269500.1	39069657	39074476	0.867849	-	E2F transcription factor 3
Chr07	Phvul.007G269600.1	39079245	39079629	0.858261	-	-
Chr07	Phvul.007G269700.1	39079742	39084093	0.857764	-	HVA22-like protein J
Chr07	Phvul.007G269800.2	39088859	39089594	0.848647	-	Ovate family protein
Chr07	Phvul.007G269900.1	39100319	39101039	0.837187	-	ovate family protein 13
Chr07	Phvul.007G270000.1	39106713	39126536	0.830793	-	RNA binding;RNA binding
Chr07	Phvul.007G270100.1	39128955	39131739	0.808551	-	ubiquitin E2 variant 1D-4
Chr07	Phvul.007G270200.1	39135184	39139314	0.802322	-	RNA-binding (RRM/RBD/RNP motifs) family protein with retrovirus zinc finger-like domain
Chr07	Phvul.007G270300.1	39144793	39145129	0.792713	-	-
Chr07	Phvul.007G270400.1	39154304	39157005	0.783202	-	TLD-domain containing nucleolar protein
Chr07	Phvul.007G270500.1	39159960	39168244	0.777546	-	MOS4-associated complex 3B
Chr07	Phvul.007G270600.1	39183081	39187712	0.754425	-	CCT motif family protein
Chr07	Phvul.007G270700.1	39192241	39195910	0.745265	-	Protein of unknown function (DUF3527)
Chr07	Phvul.007G270800.1	39209226	39211364	0.72828	-	HAD superfamily, subfamily IIIB acid phosphatase
Chr07	Phvul.007G270900.1	39212530	39217818	0.724976	-	Eukaryotic initiation factor 4E protein
Chr07	Phvul.007G271000.1	39220276	39222328	0.71723	-	proton gradient regulation 5
Chr07	Phvul.007G271100.1	39226692	39227562	0.710814	-	-
Chr07	Phvul.007G271200.1	39228665	39233091	0.708841	-	actin-related protein C2B
Chr07	Phvul.007G271300.1	39235499	39239527	0.702007	-	-
Chr07	Phvul.007G271400.1	39244618	39250738	0.692888	-	Protein of unknown function (DUF81-)
Chr07	Phvul.007G271500.1	39255771	39272130	0.681735	-	TRAF-like superfamily protein
Chr07	Phvul.007G271600.1	39274760	39275296	0.662746	-	pectin methylesterase inhibitor 1
Chr07	Phvul.007G271650.1	39278632	39279217	0.658874	-	pectin methylesterase inhibitor 1
Chr07	Phvul.007G271700.1	39287357	39291769	0.650149	-	Signal transduction histidine kinase, hybrid-type, ethylene sensor
Chr07	Phvul.007G271800.1	39308747	39309554	0.628759	-	AT-hook motif nuclear-localized protein 2-
Chr07	Phvul.007G271900.1	39319675	39323743	0.617831	-	Target SNARE coiled-coil domain protein
Chr07	Phvul.007G272000.1	39330028	39331816	0.607478	-	Protein of unknown function (DUF668)
Chr07	Phvul.007G272100.1	39346894	39347416	0.590612	-	-
Chr07	Phvul.007G272200.2	39352061	39358394	0.585445	-	Helicase protein with RING/U-box domain
Chr07	Phvul.007G272300.1	39360440	39361457	0.577066	-	3-hydroxyacyl-CoA dehydratase 1
Chr07	Phvul.007G272400.1	39363182	39365364	0.574324	-	HR-like lesion-inducing protein-related
Chr07	Phvul.007G272500.1	39370054	39372838	0.567452	-	Uncharacterised protein family (UPF-497)
Chr07	Phvul.007G272600.1	39375268	39379056	0.562238	-	basic helix-loop-helix (bHLH) DNA-binding superfamily protein
Chr07	Phvul.007G272700.1	39382730	39383947	0.554776	-	RING/U-box superfamily protein
Chr07	Phvul.007G272800.1	39389689	39390341	0.547817	-	Integrase-type DNA-binding superfamily protein
Chr07	Phvul.007G272900.1	39395828	39396263	0.541678	-	Integrase-type DNA-binding superfamily protein
Chr07	Phvul.007G273000.1	39412884	39413760	0.524622	-	ethylene response factor 1
Chr07	Phvul.007G273100.1	39420533	39425407	0.516973	-	type one serine/threonine protein phosphatase 4
Chr07	Phvul.007G273200.1	39432403	39434810	0.505103	-	phosphate transporter 1;7
Chr07	Phvul.007G273300.4	39434286	39440549	0.50322	-	cryptochrome 2
Chr07	Phvul.007G273400.1	39450002	39452250	0.487504	-	myb domain protein 15
Chr07	Phvul.007G273500.1	39453822	39457380	0.483684	-	Lactate/malate dehydrogenase family protein
Chr07	Phvul.007G273600.1	39461451	39462472	0.476055	-	-
Chr07	Phvul.007G273700.1	39464571	39469919	0.472935	-	GTP-binding family protein
Chr07	Phvul.007G273800.1	39470580	39473978	0.466926	-	beta glucosidase 46
Chr07	Phvul.007G273900.1	39475171	39482256	0.462335	-	Regulator of chromosome condensation (RCC1) family protein
Chr07	Phvul.007G274000.1	39483404	39488463	0.454102	-	NAD(P)-linked oxidoreductase superfamily protein
Chr07	Phvul.007G274100.1	39497474	39500080	0.440032	-	Protein of unknown function (DUF64-)
Chr07	Phvul.007G274200.1	39504505	39507134	0.433001	-	Ribosomal protein L7Ae/L3-e/S12e/Gadd45 family protein
Chr07	Phvul.007G274300.1	39508225	39514640	0.429281	-	S-adenosyl-L-methionine-dependent methyltransferases superfamily protein
Chr07	Phvul.007G274400.1	39516237	39518215	0.421269	-	-
Chr07	Phvul.007G274500.1	39518733	39526828	0.418773	-	-
Chr07	Phvul.007G274600.1	39530448	39539379	0.407058	-	AGC (cAMP-dependent, cGMP-dependent and protein kinase C) kinase family protein
Chr07	Phvul.007G274700.1	39541167	39544804	0.396339	-	51 kDa subunit of complex I
Chr07	Phvul.007G274800.1	39546938	39552200	0.390568	-	peptide transporter 3
Chr07	Phvul.007G274900.1	39556595	39561636	0.380911	-	peptide transporter 3
Chr07	Phvul.007G275000.1	39565555	39568909	0.371951	-	cyanase
Chr07	Phvul.007G275100.1	39569617	39573031	0.367889	-	HISTIDINE BIOSYNTHESIS 5B
Chr07	Phvul.007G275200.1	39574396	39588305	0.36311	-	RNA-binding (RRM/RBD/RNP motifs) family protein
Chr07	Phvul.007G275300.1	39606447	39618738	0.331059	-	phosphate 1
Chr07	Phvul.007G275400.2	39618938	39623430	0.318568	-	Transducin/WD4- repeat-like superfamily protein
Chr07	Phvul.007G275500.1	39623957	39627161	0.313549	-	ROP-interactive CRIB motif-containing protein 1
Chr07	Phvul.007G275600.1	39631571	39632375	0.305935	-	-
Chr07	Phvul.007G275700.1	39635008	39635913	0.302498	-	-
Chr07	Phvul.007G275800.1	39639363	39640358	0.298143	-	-
Chr07	Phvul.007G275900.1	39642323	39643004	0.295183	-	-
Chr07	Phvul.007G276000.1	39645910	39647579	0.291596	-	-
Chr07	Phvul.007G276401.1	39646256	39680281	0.29125	-	-
Chr07	Phvul.007G276100.1	39652931	39654452	0.284575	-	-
Chr07	Phvul.007G276200.1	39659791	39660652	0.277715	-	-
Chr07	Phvul.007G276300.1	39667757	39668438	0.269749	-	-
Chr07	Phvul.007G276500.1	39690181	39692068	0.247325	-	-
Chr07	Phvul.007G276600.1	39693566	39694298	0.24394	-	-
Chr07	Phvul.007G276700.2	39698432	39699359	0.239074	-	-
Chr07	Phvul.007G276800.1	39705704	39707681	0.231802	-	Ribosomal protein L14
Chr07	Phvul.007G276900.1	39710446	39712397	0.22706	-	Protein phosphatase 2C family protein
Chr07	Phvul.007G277000.2	39713670	39714588	0.223836	-	-
Chr07	Phvul.007G277100.1	39718488	39719419	0.219018	-	-
Chr07	Phvul.007G277200.1	39723599	39731916	0.213907	-	COP1-interacting protein-related
Chr07	Phvul.007G277300.1	39735260	39735740	0.202246	-	-
Chr07	Phvul.007G277400.1	39739319	39744321	0.198187	-	Tetratricopeptide repeat (TPR)-like superfamily protein
Chr07	Phvul.007G277500.1	39746996	39749242	0.19051	-	IQ-domain 19
Chr07	Phvul.007G277600.1	39754657	39757210	0.182849	-	-
Chr07	Phvul.007G277700.1	39757963	39763503	0.179543	-	Poly (ADP-ribose) glycohydrolase (PARG)
Chr07	Phvul.007G277800.1	39764274	39771493	0.173232	-	-
Chr07	Phvul.007G277900.1	39789905	39794461	0.147601	-	Plant protein of unknown function (DUF828) with plant pleckstrin homology-like region
Chr07	Phvul.007G278000.1	39796950	39797852	0.140556	-	-
Chr07	Phvul.007G278100.1	39799997	39802672	0.137509	-	chlorophyllase 2
Chr07	Phvul.007G278200.1	39805253	39807144	0.132253	-	heat shock transcription factor A6B
Chr07	Phvul.007G278300.1	39810997	39816968	0.126509	-	-
Chr07	Phvul.007G278400.1	39817597	39819691	0.119909	-	Pentatricopeptide repeat (PPR) superfamily protein
Chr07	Phvul.007G278500.1	39822570	39825478	0.114936	-	rna processing factor 2
Chr07	Phvul.007G278600.1	39827662	39836298	0.109844	-	Stabilizer of iron transporter SufD / Polynucleotidyl transferase
Chr07	Phvul.007G278700.1	39842648	39845017	0.094858	-	Ribosomal L28 family
Chr07	Phvul.007G278800.1	39847043	39851560	0.090463	-	-
Chr07	Phvul.007G278900.1	39852267	39854507	0.085239	-	calmodulin-like 11
Chr07	Phvul.007G279000.1	39856714	39858877	0.080792	-	S-adenosyl-L-methionine-dependent methyltransferases superfamily protein
Chr07	Phvul.007G279100.1	39859292	39862596	0.078214	-	-
Chr07	Phvul.007G279200.1	39863129	39863923	0.074377	-	-
Chr07	Phvul.007G279300.1	39868991	39870959	0.068515	-	Protein of unknown function (DUF5-6)
Chr07	Phvul.007G279400.1	39882970	39886959	0.054536	-	ARM repeat superfamily protein
Chr07	Phvul.007G279500.1	39890398	39893153	0.047108	-	3-ketoacyl-CoA synthase 11
Chr07	Phvul.007G279600.1	39911491	39913103	0.026015	-	CBL-interacting protein kinase 7
Chr07	Phvul.007G279700.1	39915600	39922089	0.021906	-	neurochondrin family protein
Chr07	Phvul.007G279800.1	39922986	39926261	0.01452	-	RNA-binding CRS1 / YhbY (CRM) domain protein
Chr07	Phvul.007G279900.1	39927171	39936694	0.010335	-	acylaminoacyl-peptidase-related
Chr07	Phvul.007G280000.1	39937937	39960606	-0.000431	-	acylaminoacyl-peptidase-related
Chr07	Phvul.007G279950.1	39949116	39949923	-0.01161	-	-
Chr07	Phvul.007G280100.1	39961197	39962618	-0.023691	-	NAD(P)H dehydrogenase 18
Chr07	Phvul.007G280200.1	39963907	39967629	-0.026401	-	protein kinase family protein / peptidoglycan-binding LysM domain-containing protein
Chr07	Phvul.007G280300.1	39969475	39971339	-0.031969	-	AUX/IAA transcriptional regulator family protein
Chr07	Phvul.007G280400.1	39977625	39982057	-0.040119	-	PENTATRICOPEPTIDE REPEAT 596
Chr07	Phvul.007G280500.1	39986939	39990339	-0.049433	-	-
Chr07	Phvul.007G280600.1	39992835	39996022	0.055329	+	-
Chr07	Phvul.007G280700.2	39996799	39997955	0.059293	+	basic helix-loop-helix (bHLH) DNA-binding superfamily protein
Chr07	Phvul.007G280800.1	40003899	40006056	0.066393	+	HXXXD-type acyl-transferase family protein
Chr07	Phvul.007G280900.2	40010593	40026339	0.073087	+	P-loop containing nucleoside triphosphate hydrolases superfamily protein
Chr07	Phvul.007G281100.3	40027821	40031300	0.090315	+	BolA-like family protein
Chr07	Phvul.007G281200.1	40034196	40040421	0.09669	+	methylenetetrahydrofolate reductase 2

## Sheet: Pv8 ss715649285 
Chr	Gene	Start	End	Disctance (Mb)	Orientation	Function
Chr08	Phvul.008G151806.1	40776664	40778068	0.998244	-	phosphoenolpyruvate carboxylase kinase 1			SNP	Position	MAF
Chr08	Phvul.008G151812.1	40779392	40779879	0.995516	-	-			ss715649285	41774908	0.2
Chr08	Phvul.008G151818.1	40780180	40796416	0.994728	-	Calcium-binding EF-hand family protein
Chr08	Phvul.008G151824.1	40797502	40799581	0.977406	-	Pentatricopeptide repeat (PPR-like) superfamily protein
Chr08	Phvul.008G151830.1	40800972	40805239	0.973936	-	Pentatricopeptide repeat (PPR) superfamily protein
Chr08	Phvul.008G151836.1	40807867	40811069	0.967041	-	RNA-binding (RRM/RBD/RNP motifs) family protein
Chr08	Phvul.008G151600.1	41552289	41553731	0.222619	-	-
Chr08	Phvul.008G154900.1	41667934	41670140	0.106974	-	SNARE-like superfamily protein
Chr08	Phvul.008G147200.1	41753988	41756146	0.02092	-	Ubiquitin-like superfamily protein
Chr08	Phvul.008G147400.1	41837004	41842351	0.062096	+	CCT motif family protein
Chr08	Phvul.008G147500.1	41875275	41886934	0.100367	+	cytochrome P45-, family 724, subfamily A, polypeptide 1
Chr08	Phvul.008G147600.1	41914939	41915874	0.140031	+	Plant transposase (Ptta/En/Spm family)
Chr08	Phvul.008G147700.1	41927385	41930495	0.152477	+	GDSL-like Lipase/Acylhydrolase superfamily protein
Chr08	Phvul.008G147800.1	42045040	42045992	0.270132	+	RmlC-like cupins superfamily protein
Chr08	Phvul.008G147900.1	42091206	42095922	0.316298	+	-
Chr08	Phvul.008G148000.1	42122997	42129846	0.348089	+	alpha/beta-Hydrolases superfamily protein
Chr08	Phvul.008G148100.1	42288791	42290412	0.513883	+	F-box and associated interaction domains-containing protein
Chr08	Phvul.008G148200.1	42375791	42377921	0.600883	+	zinc finger (C3HC4-type RING finger) family protein
Chr08	Phvul.008G148206.1	42407818	42446927	0.63291	+	hydrolases, acting on ester bonds
Chr08	Phvul.008G148700.1	42532948	42540782	0.75804	+	glucose-6-phosphate dehydrogenase 6
Chr08	Phvul.008G148800.1	42635884	42642624	0.860976	+	plant UBX domain-containing protein 1
Chr08	Phvul.008G149000.1	42684135	42685942	0.909227	+	Plant transposase (Ptta/En/Spm family)
Chr08	Phvul.008G149100.1	42726717	42727402	0.951809	+	-
Chr08	Phvul.008G149200.1	42735788	42736201	0.96088	+	-
Chr08	Phvul.008G149300.3	42759727	42775754	0.984819	+	pre-mRNA processing ribonucleoprotein binding region-containing protein

## Sheet: Pv10 ss715648423
Chr	Gene	Start	End	Disctance (Mb)	Orientation	Function
Chr10	Phvul.010G015100.2	2253322	2267345	0.982272	-	Protein kinase superfamily protein			SNP	Position	MAF
Chr10	Phvul.010G015300.1	2274345	2280409	0.961249	-	uracil phosphoribosyltransferase			ss715648423	3235594	0.24
Chr10	Phvul.010G015400.1	2305855	2316848	0.929739	-	delta 1-pyrroline-5-carboxylate synthase 2
Chr10	Phvul.010G015500.1	2317334	2320426	0.91826	-	CYCLIN D7;1
Chr10	Phvul.010G015600.1	2327631	2332044	0.907963	-	-
Chr10	Phvul.010G015700.1	2333447	2341486	0.902147	-	Metal-dependent protein hydrolase
Chr10	Phvul.010G015800.1	2345297	2347358	0.890297	-	Concanavalin A-like lectin protein kinase family protein
Chr10	Phvul.010G015900.1	2350907	2357176	0.884687	-	2-oxoglutarate (2OG) and Fe(II)-dependent oxygenase superfamily protein
Chr10	Phvul.010G016000.1	2360621	2363749	0.874973	-	rubisco activase
Chr10	Phvul.010G016100.1	2380400	2382556	0.855194	-	-
Chr10	Phvul.010G016200.1	2388009	2389386	0.847585	-	Protein of unknown function (DUF668)
Chr10	Phvul.010G016300.1	2403026	2404609	0.832568	-	zinc-finger protein 1-
Chr10	Phvul.010G016401.1	2456805	2457744	0.778789	-	-
Chr10	Phvul.010G016500.1	2459387	2464444	0.776207	-	Uncharacterised protein family (UPF-497)
Chr10	Phvul.010G016600.1	2470029	2473532	0.765565	-	NAD(P)-linked oxidoreductase superfamily protein
Chr10	Phvul.010G016700.1	2478395	2480755	0.757199	-	NAD(P)-linked oxidoreductase superfamily protein
Chr10	Phvul.010G016800.1	2485322	2487941	0.750272	-	NAD(P)-linked oxidoreductase superfamily protein
Chr10	Phvul.010G016900.1	2500103	2502739	0.735491	-	NAD(P)-linked oxidoreductase superfamily protein
Chr10	Phvul.010G017000.1	2507301	2509824	0.728293	-	NAD(P)-linked oxidoreductase superfamily protein
Chr10	Phvul.010G017100.1	2518098	2520814	0.717496	-	NAD(P)-linked oxidoreductase superfamily protein
Chr10	Phvul.010G017200.1	2525987	2529264	0.709607	-	NAD(P)-linked oxidoreductase superfamily protein
Chr10	Phvul.010G017300.1	2564288	2570222	0.671306	-	NAD(P)-linked oxidoreductase superfamily protein
Chr10	Phvul.010G017400.1	2578033	2583342	0.657561	-	NAD(P)-linked oxidoreductase superfamily protein
Chr10	Phvul.010G017500.1	2587240	2588963	0.648354	-	-
Chr10	Phvul.010G017600.1	2604075	2606630	0.631519	-	alpha-amylase-like
Chr10	Phvul.010G017700.1	2607374	2614422	0.62822	-	branched-chain alpha-keto acid decarboxylase E1 beta subunit
Chr10	Phvul.010G017800.1	2619806	2621378	0.615788	-	-
Chr10	Phvul.010G017900.1	2629030	2630603	0.606564	-	-
Chr10	Phvul.010G018000.1	2633075	2636748	0.602519	-	Pectin lyase-like superfamily protein
Chr10	Phvul.010G018100.1	2642295	2643821	0.593299	-	-
Chr10	Phvul.010G018200.1	2648071	2651703	0.587523	-	HY5-homolog
Chr10	Phvul.010G018300.1	2658301	2665822	0.577293	-	Leucine-rich repeat protein kinase family protein
Chr10	Phvul.010G018400.1	2689238	2693034	0.546356	-	Disease resistance protein (TIR-NBS-LRR class) family
Chr10	Phvul.010G018500.1	2708664	2711338	0.52693	-	-
Chr10	Phvul.010G018600.2	2718116	2721655	0.517478	-	Protein of unknown function, DUF593
Chr10	Phvul.010G018700.1	2726412	2728242	0.509182	-	Alcohol dehydrogenase transcription factor Myb/SANT-like family protein
Chr10	Phvul.010G018800.1	2733469	2758261	0.502125	-	Helicase/SANT-associated, DNA binding protein
Chr10	Phvul.010G018900.1	2772580	2778058	0.463014	-	S-locus lectin protein kinase family protein
Chr10	Phvul.010G019000.2	2802155	2803346	0.433439	-	-
Chr10	Phvul.010G019100.1	2822584	2824099	0.41301	-	cytochrome P45-, family 96, subfamily A, polypeptide 1
Chr10	Phvul.010G019201.1	2824556	2825476	0.411038	-	Uncharacterised protein family SERF
Chr10	Phvul.010G019300.1	2837730	2840967	0.397864	-	-
Chr10	Phvul.010G019400.1	2850034	2850349	0.38556	-	Calcium-dependent phosphotriesterase superfamily protein
Chr10	Phvul.010G019500.1	2855779	2857294	0.379815	-	cytochrome P45-, family 96, subfamily A, polypeptide 1
Chr10	Phvul.010G019350.1	2857456	2858437	0.378138	-	Uncharacterised protein family SERF
Chr10	Phvul.010G019600.1	2863933	2865448	0.371661	-	cytochrome P45-, family 96, subfamily A, polypeptide 1
Chr10	Phvul.010G019701.1	2865308	2867278	0.370286	-	Uncharacterised protein family SERF
Chr10	Phvul.010G019800.1	2882008	2882648	0.353586	-	-
Chr10	Phvul.010G019900.1	2884092	2885050	0.351502	-	RING/U-box superfamily protein
Chr10	Phvul.010G020000.1	2902912	2906419	0.332682	-	x-ray induced transcript 1
Chr10	Phvul.010G020100.1	2917094	2922151	0.3185	-	RNA polymerase I specific transcription initiation factor RRN3 protein
Chr10	Phvul.010G020150.1	2926392	2929847	0.309202	-	RNA polymerase Rpb7 N-terminal domain-containing protein
Chr10	Phvul.010G020200.1	2933874	2938492	0.30172	-	RNA polymerase Rpb7 N-terminal domain-containing protein
Chr10	Phvul.010G020300.1	2940459	2949201	0.295135	-	ubiquitin-associated (UBA)/TS-N domain-containing protein
Chr10	Phvul.010G020400.1	2952700	2954641	0.282894	-	-
Chr10	Phvul.010G020500.1	2955345	2961014	0.280249	-	GPI transamidase component Gpi16 subunit family protein
Chr10	Phvul.010G020600.1	2961257	2962803	0.274337	-	SKP1-like 21
Chr10	Phvul.010G020700.1	2967434	2970170	0.26816	-	GTP binding
Chr10	Phvul.010G020800.1	2973726	2983857	0.261868	-	Sterile alpha motif (SAM) domain-containing protein
Chr10	Phvul.010G020900.1	2996793	2998119	0.238801	-	HXXXD-type acyl-transferase family protein
Chr10	Phvul.010G021001.1	3006259	3010587	0.229335	-	GDSL-motif lipase 5
Chr10	Phvul.010G021100.1	3013579	3017556	0.222015	-	B-cell receptor-associated protein 31-like
Chr10	Phvul.010G021200.2	3035921	3042052	0.199673	-	RPM1 interacting protein 4
Chr10	Phvul.010G021300.1	3036197	3038052	0.199397	-	-
Chr10	Phvul.010G021400.1	3050612	3051190	0.184982	-	-
Chr10	Phvul.010G021500.1	3051671	3053615	0.183923	-	-
Chr10	Phvul.010G021600.1	3076478	3081138	0.159116	-	Vacuolar iron transporter (VIT) family protein
Chr10	Phvul.010G021700.1	3083936	3090251	0.151658	-	vacuolar iron transporter (VIT) family protein
Chr10	Phvul.010G021800.1	3100733	3105640	0.134861	-	Mitochondrial import inner membrane translocase subunit Tim17/Tim22/Tim23 family protein
Chr10	Phvul.010G021900.1	3113333	3113950	0.122261	-	-
Chr10	Phvul.010G022000.1	3117542	3119586	0.118052	-	nuclear transport factor 2 (NTF2) family protein / RNA recognition motif (RRM)-containing protein
Chr10	Phvul.010G022100.1	3130048	3133030	0.105546	-	ER lumen protein retaining receptor family protein
Chr10	Phvul.010G022200.1	3137655	3144828	0.097939	-	ER lumen protein retaining receptor family protein
Chr10	Phvul.010G022300.1	3148693	3150246	0.086901	-	-
Chr10	Phvul.010G022400.1	3151342	3154743	0.084252	-	cytochrome P45-, family 82, subfamily C, polypeptide 4
Chr10	Phvul.010G022500.1	3171195	3172748	0.064399	-	-
Chr10	Phvul.010G022600.2	3177811	3179670	0.057783	-	cytochrome P45-, family 82, subfamily C, polypeptide 4
Chr10	Phvul.010G022700.1	3191554	3195185	0.04404	-	cytochrome P45-, family 82, subfamily G, polypeptide 1
Chr10	Phvul.010G022800.1	3219506	3226861	0.016088	-	-
Chr10	Phvul.010G022900.1	3241429	3243717	0.005835	+	GTP cyclohydrolase I
Chr10	Phvul.010G023000.1	3260644	3268587	0.02505	+	1-deoxy-D-xylulose 5-phosphate reductoisomerase
Chr10	Phvul.010G023100.1	3272171	3280327	0.036577	+	LRR and NB-ARC domains-containing disease resistance protein
Chr10	Phvul.010G023200.1	3283509	3296126	0.047915	+	LRR and NB-ARC domains-containing disease resistance protein
Chr10	Phvul.010G023300.1	3299124	3300373	0.06353	+	-
Chr10	Phvul.010G023400.1	3300571	3301081	0.064977	+	-
Chr10	Phvul.010G023500.2	3306752	3310882	0.071158	+	Disease resistance protein (TIR-NBS-LRR class) family
Chr10	Phvul.010G023600.1	3315962	3326616	0.080368	+	Protein kinase superfamily protein
Chr10	Phvul.010G023700.1	3341099	3345192	0.105505	+	Protein of unknown function (DUF76-)
Chr10	Phvul.010G023800.1	3351906	3357035	0.116312	+	O-Glycosyl hydrolases family 17 protein
Chr10	Phvul.010G023900.1	3363186	3371196	0.127592	+	heavy metal atpase 5
Chr10	Phvul.010G024000.1	3382254	3384686	0.14666	+	Disease resistance protein (TIR-NBS-LRR class) family
Chr10	Phvul.010G024100.2	3388368	3391852	0.152774	+	Disease resistance protein (TIR-NBS-LRR class) family
Chr10	Phvul.010G024200.2	3404231	3407834	0.168637	+	Disease resistance protein (TIR-NBS-LRR class) family
Chr10	Phvul.010G024250.1	3412386	3416106	0.176792	+	Disease resistance protein (TIR-NBS-LRR class) family
Chr10	Phvul.010G024301.1	3434531	3438142	0.198937	+	Disease resistance protein (TIR-NBS-LRR class) family
Chr10	Phvul.010G024351.1	3445958	3449123	0.210364	+	Disease resistance protein (TIR-NBS-LRR class) family
Chr10	Phvul.010G024400.1	3456552	3460166	0.220958	+	FK5-6- and rapamycin-binding protein 15 kD-2
Chr10	Phvul.010G024500.1	3468792	3474538	0.233198	+	rotamase FKBP 1
Chr10	Phvul.010G024600.1	3478374	3480834	0.24278	+	Ribosomal protein S8e family protein
Chr10	Phvul.010G024700.1	3484576	3492985	0.248982	+	Cellulose-synthase-like C6
Chr10	Phvul.010G024800.1	3514295	3517731	0.278701	+	basic helix-loop-helix (bHLH) DNA-binding superfamily protein
Chr10	Phvul.010G024833.1	3560052	3560935	0.324458	+	-
Chr10	Phvul.010G024866.1	3575982	3582537	0.340388	+	DNA repair protein Rad4 family
Chr10	Phvul.010G024900.1	3640628	3645884	0.405034	+	Insulinase (Peptidase family M16) protein
Chr10	Phvul.010G025000.1	3647545	3654388	0.411951	+	Disease resistance protein (TIR-NBS-LRR class) family
Chr10	Phvul.010G025100.1	3666323	3671253	0.430729	+	NB-ARC domain-containing disease resistance protein
Chr10	Phvul.010G025166.1	3689275	3690546	0.453681	+	Disease resistance protein (TIR-NBS-LRR class) family
Chr10	Phvul.010G025232.1	3690623	3692978	0.455029	+	Disease resistance protein (TIR-NBS-LRR class) family
Chr10	Phvul.010G025300.1	3700658	3703172	0.465064	+	Disease resistance protein (TIR-NBS-LRR class) family
Chr10	Phvul.010G025400.1	3703927	3707892	0.468333	+	Disease resistance protein (TIR-NBS-LRR class) family
Chr10	Phvul.010G025500.1	3724244	3728360	0.48865	+	Disease resistance protein (TIR-NBS-LRR class) family
Chr10	Phvul.010G025600.1	3729488	3729743	0.493894	+	-
Chr10	Phvul.010G025700.1	3749904	3754066	0.51431	+	Disease resistance protein (TIR-NBS-LRR class) family
Chr10	Phvul.010G026300.2	3776787	3779101	0.541193	+	target of AVRB operation1
Chr10	Phvul.010G026350.1	3783870	3785659	0.548276	+	-
Chr10	Phvul.010G025800.1	3797171	3798703	0.561577	+	Protein of unknown function (DUF5-6)
Chr10	Phvul.010G025900.1	3807818	3809271	0.572224	+	Mitochondrial transcription termination factor family protein
Chr10	Phvul.010G026000.1	3820733	3825338	0.585139	+	Disease resistance protein (TIR-NBS-LRR class) family
Chr10	Phvul.010G026100.1	3834093	3838540	0.598499	+	Disease resistance protein (TIR-NBS-LRR class) family
Chr10	Phvul.010G026400.2	3849129	3857638	0.613535	+	Disease resistance protein (TIR-NBS-LRR class) family
Chr10	Phvul.010G026500.1	3867025	3867836	0.631431	+	-
Chr10	Phvul.010G026601.1	3870526	3872003	0.634932	+	Disease resistance protein (TIR-NBS-LRR class) family
Chr10	Phvul.010G026700.1	3881857	3885549	0.646263	+	Disease resistance protein (TIR-NBS-LRR class) family
Chr10	Phvul.010G026800.1	3894809	3896096	0.659215	+	-
Chr10	Phvul.010G026900.1	3896237	3898513	0.660643	+	Disease resistance protein (TIR-NBS-LRR class) family
Chr10	Phvul.010G027000.1	3918204	3918564	0.68261	+	-
Chr10	Phvul.010G027100.1	3919221	3921838	0.683627	+	Disease resistance protein (TIR-NBS-LRR class) family
Chr10	Phvul.010G027166.1	3961148	3963083	0.725554	+	Disease resistance protein (TIR-NBS-LRR class) family
Chr10	Phvul.010G027232.1	3963681	3964812	0.728087	+	-
Chr10	Phvul.010G027300.1	3977960	3981921	0.742366	+	Disease resistance protein (TIR-NBS-LRR class) family
Chr10	Phvul.010G027400.1	3988847	3989670	0.753253	+	-
Chr10	Phvul.010G027450.1	3988943	3993169	0.753349	+	Disease resistance protein (TIR-NBS-LRR class) family
Chr10	Phvul.010G027500.1	3996413	3998324	0.760819	+	Disease resistance protein (TIR-NBS-LRR class) family
Chr10	Phvul.010G027601.1	3998922	4000045	0.763328	+	-
Chr10	Phvul.010G027700.1	4027627	4031503	0.792033	+	Disease resistance protein (TIR-NBS-LRR class) family
Chr10	Phvul.010G027801.1	4032823	4036930	0.797229	+	Disease resistance protein (TIR-NBS-LRR class) family
Chr10	Phvul.010G027900.1	4039061	4043307	0.803467	+	Disease resistance protein (TIR-NBS-LRR class) family
Chr10	Phvul.010G028000.2	4048868	4053085	0.813274	+	Disease resistance protein (TIR-NBS-LRR class) family
Chr10	Phvul.010G028101.1	4061621	4065402	0.826027	+	Disease resistance protein (TIR-NBS-LRR class) family
Chr10	Phvul.010G028200.1	4078656	4085388	0.843062	+	Disease resistance protein (TIR-NBS-LRR class) family
Chr10	Phvul.010G028300.1	4098250	4101973	0.862656	+	suppressor of npr1-1 constitutive 4
Chr10	Phvul.010G028400.1	4109334	4110841	0.87374	+	Disease resistance protein (TIR-NBS-LRR class) family
Chr10	Phvul.010G028500.1	4114302	4117007	0.878708	+	Disease resistance protein (TIR-NBS-LRR class) family
Chr10	Phvul.010G028600.1	4119478	4121559	0.883884	+	Disease resistance protein (TIR-NBS-LRR class) family
Chr10	Phvul.010G028700.1	4142108	4146008	0.906514	+	Disease resistance protein (TIR-NBS-LRR class) family
Chr10	Phvul.010G028800.1	4152907	4156501	0.917313	+	Disease resistance protein (TIR-NBS-LRR class) family
Chr10	Phvul.010G028900.1	4206401	4209649	0.970807	+	Disease resistance protein (TIR-NBS-LRR class) family
Chr10	Phvul.010G029000.3	4210552	4214276	0.974958	+	Disease resistance protein (TIR-NBS-LRR class) family
Chr10	Phvul.010G029050.1	4217375	4218110	0.981781	+	-
